# Supplementary material for: 1-Benzothio­phene-2-carbaldehyde 4-ethyl­thio­semicarbazone
Source: Acta Crystallogr Sect E Struct Rep Online. 2008 Dec 20;65(Pt 1):o180–1. doi: 10.1107/S1600536808042797 (PMC2968090; doi:10.1107/S1600536808042797)
Supplement: Supplementary file 1 [file e-65-0o180-sup1.cif]

##############################################################################
###                                                                        ###
###        Electronic paper (Acta Crystallographica Section E)             ###
###                                                                        ###
##############################################################################
#                                                                            #
# This CIF contains the data in a paper accepted for publication in Acta     #
# Crystallographica Section E. It conforms to the requirements of Notes      #
# for Authors for Section E, and has been peer reviewed under the auspices   #
# of the IUCr Commission on Journals.                                        #
#                                                                            #
# Full details of the Crystallographic Information File format               #
# are given in the paper "The Crystallographic Information File (CIF):       #
# a New Standard Archive File for Crystallography" by S. R. Hall, F. H.      #
# Allen and I. D. Brown [Acta Cryst. (1991), A47, 655-685].                  #
#                                                                            #
# The current version of the core CIF dictionary is obtainable from          #
# ftp://ftp.iucr.org/pub/cif_core.dic. The current version number is 2.4.    #
#                                                                            #
# Software is freely available for graphical display of the structure(s) in  #
# this CIF.  For information consult the CIF home page http://www.iucr.org/  #
# cif/home.html                                                              #
#                                                                            #
# This file may be used for bona fide research purposes within the           #
# scientific community so long as proper attribution is given to the journal # 
# article from which it was obtained.                                        #
#                                                                            #
##############################################################################
                                             
data_global
_audit_creation_method     SHELXL-97
_journal_date_recd_electronic     2008-11-19
_journal_date_accepted     2008-12-16
_journal_name_full     'Acta Crystallographica, Section E'
_journal_year     2009
_journal_volume     65
_journal_issue      1
_journal_page_first     o180
_journal_page_last     o181
_journal_paper_category     QO
_journal_coeditor_code     CI2731
_publ_contact_author_name     'Professor Dr Yang Farina'
_publ_contact_author_address
;
School of Chemical Sciences and Food Technology
Faculty of Science and Technology
Universiti Kebangsaan Malaysia
43600 UKM Bangi,
Selangor,
MALAYSIA
;
_publ_contact_author_email     farina@pkrisc.cc.ukm.my
_publ_contact_author_fax      60389215410
_publ_contact_author_phone      60389213901
_publ_section_title
;
1-Benzothiophene-2-carbaldehyde 4-ethylthiosemicarbazone
;
loop_
    _publ_author_name
    _publ_author_address
    'Kayed, Safa'a Fares'
;        School of Chemical Sciences and Food Technology
         Faculty of Science and Technology
         Universiti Kebangsaan Malaysia
         43600 UKM Bangi,
         Selangor,
         Malaysia
;
    'Farina, Yang'
;        School of Chemical Sciences and Food Technology
         Faculty of Science and Technology
         Universiti Kebangsaan Malaysia
         43600 UKM Bangi,
         Selangor,
         Malaysia
;
    'Simpson, Jim'
;       Department of Chemistry
        University of Otago
        PO Box 56
        Dunedin
        New Zealand
;
data_I
_chemical_name_systematic
;
1-Benzothiophene-2-carbaldehyde 4-ethylthiosemicarbazone
;
_chemical_name_common     ?
_chemical_formula_moiety     'C13 H15 N3 S2'
_chemical_formula_sum     'C13 H15 N3 S2'
_chemical_formula_iupac     'C13 H15 N3 S2'
_chemical_formula_weight     277.40
_chemical_melting_point     ?
_symmetry_cell_setting     Triclinic
_symmetry_space_group_name_H-M     'P -1'
_symmetry_space_group_name_Hall     '-P 1'
loop_
    _symmetry_equiv_pos_as_xyz
    'x, y, z'
    '-x, -y, -z'
_cell_length_a     5.5343(5)
_cell_length_b     10.9943(10)
_cell_length_c     23.443(2)
_cell_angle_alpha     78.825(5)
_cell_angle_beta     88.175(5)
_cell_angle_gamma     76.298(5)
_cell_volume     1359.4(2)
_cell_formula_units_Z     4
_cell_measurement_reflns_used     3088
_cell_measurement_theta_min     4.729
_cell_measurement_theta_max     52.697
_cell_measurement_temperature     92(2)
_exptl_crystal_description     Needle
_exptl_crystal_colour     yellow
_exptl_crystal_size_max     0.37
_exptl_crystal_size_mid     0.10
_exptl_crystal_size_min     0.05
_exptl_crystal_density_diffrn     1.355
_exptl_crystal_density_meas     ?
_exptl_crystal_density_method     'not measured'
_exptl_crystal_F_000     584
_exptl_absorpt_coefficient_mu     0.377
_exptl_absorpt_correction_type     multi-scan
_exptl_absorpt_process_details     '(SADABS; Bruker, 2006)'
_exptl_absorpt_correction_T_min     0.8731
_exptl_absorpt_correction_T_max     0.9814
_exptl_special_details
;
;
_diffrn_ambient_temperature     92(2)
_diffrn_radiation_type     MoK\a
_diffrn_radiation_wavelength     0.71073
_diffrn_radiation_source     'fine-focus sealed tube'
_diffrn_radiation_monochromator     graphite
_diffrn_measurement_device_type     'Bruker APEXII CCD area-detector'
_diffrn_measurement_method     \w
_diffrn_detector_area_resol_mean     ?
_diffrn_reflns_number     18044
_diffrn_reflns_av_R_equivalents     0.0509
_diffrn_reflns_av_sigmaI/netI     0.0622
_diffrn_reflns_theta_min     0.89
_diffrn_reflns_theta_max     27.10
_diffrn_reflns_theta_full     27.00
_diffrn_measured_fraction_theta_max     0.988
_diffrn_measured_fraction_theta_full     0.994
_diffrn_reflns_limit_h_min     -7
_diffrn_reflns_limit_h_max     6
_diffrn_reflns_limit_k_min     -14
_diffrn_reflns_limit_k_max     14
_diffrn_reflns_limit_l_min     -30
_diffrn_reflns_limit_l_max     29
_diffrn_standards_number     0
_diffrn_standards_interval_count     .
_diffrn_standards_interval_time     .
_diffrn_standards_decay_%     ?
_refine_special_details
;
Refinement of <i>F</i>^2^ against ALL reflections. The weighted <i>R</i>-factor
<i>wR</i> and goodness of fit <i>S</i> are based on <i>F</i>^2^, conventional
<i>R</i>-factors <i>R</i> are based on <i>F</i>, with <i>F</i> set to zero for
negative <i>F</i>^2^. The threshold expression of <i>F</i>^2^ >
\s(<i>F</i>^2^) is used only for calculating <i>R</i>-factors(gt) <i>etc</i>.
and is not relevant to the choice of reflections for refinement.
<i>R</i>-factors based on <i>F</i>^2^ are statistically about twice as large
as those based on <i>F</i>, and <i>R</i>- factors based on ALL data will be
even larger.
;
_reflns_number_total     5907
_reflns_number_gt     4307
_reflns_threshold_expression     I>2\s(I)
_refine_ls_structure_factor_coef     Fsqd
_refine_ls_matrix_type     full
_refine_ls_R_factor_all     0.0652
_refine_ls_R_factor_gt     0.0423
_refine_ls_wR_factor_gt     0.0999
_refine_ls_wR_factor_ref     0.1113
_refine_ls_goodness_of_fit_ref     1.051
_refine_ls_restrained_S_all     1.076
_refine_ls_number_reflns     5907
_refine_ls_number_parameters     354
_refine_ls_number_restraints     6
_refine_ls_hydrogen_treatment     mixed
_refine_ls_weighting_scheme     calc
_refine_ls_weighting_details
                 'calc w=1/[\s^2^(Fo^2^)+(0.0519P)^2^] where P=(Fo^2^+2Fc^2^)/3'
_atom_sites_solution_hydrogens     geom
_atom_sites_solution_primary     direct
_atom_sites_solution_secondary     difmap
_refine_ls_shift/su_max     0.001
_refine_ls_shift/su_mean     0.000
_refine_diff_density_max     0.494
_refine_diff_density_min     -0.410
_refine_ls_extinction_method     none
_refine_ls_extinction_coef     ?
loop_
    _atom_type_symbol
    _atom_type_description
    _atom_type_scat_dispersion_real
    _atom_type_scat_dispersion_imag
    _atom_type_scat_source
    'C' 'C' 0.0033 0.0016
                         'International Tables Vol C Tables 4.2.6.8 and 6.1.1.4'
    'H' 'H' 0.0000 0.0000
                         'International Tables Vol C Tables 4.2.6.8 and 6.1.1.4'
    'N' 'N' 0.0061 0.0033
                         'International Tables Vol C Tables 4.2.6.8 and 6.1.1.4'
    'S' 'S' 0.1246 0.1234
                         'International Tables Vol C Tables 4.2.6.8 and 6.1.1.4'
_computing_data_collection     'APEX2 (Bruker 2006)'
_computing_cell_refinement     'APEX2 and SAINT (Bruker 2006)'
_computing_data_reduction     'SAINT (Bruker 2006)'
_computing_structure_solution     'SHELXS97 (Sheldrick, 2008)'
_computing_structure_refinement
;
SHELXL97 (Sheldrick, 2008) and TITAN (Hunter & Simpson, 1999)
;
_computing_molecular_graphics
;
SHELXTL (Sheldrick, 2008) and Mercury (Macrae <i>et al.</i>,
2006)
;
_computing_publication_material
;
SHELXL97, enCIFer (Allen <i>et al.</i>,  2004), PLATON (Spek,
2003) and
publCIF (Westrip, 2009)
;
loop_
    _atom_site_type_symbol
    _atom_site_label
    _atom_site_fract_x
    _atom_site_fract_y
    _atom_site_fract_z
    _atom_site_U_iso_or_equiv
    _atom_site_adp_type
    _atom_site_calc_flag
    _atom_site_refinement_flags
    _atom_site_occupancy
    _atom_site_disorder_assembly
    _atom_site_disorder_group
    S S1A 0.93115(11) 0.05062(5) 0.82595(2) 0.01751(15) Uani d . 1 . .
    S S2A 0.13864(11) -0.19901(5) 0.99817(3) 0.02041(15) Uani d . 1 . .
    N N1A 0.5271(3) 0.01724(17) 0.90359(8) 0.0153(4) Uani d . 1 . .
    N N2A 0.3543(3) -0.02135(17) 0.94186(8) 0.0163(4) Uani d D 1 . .
    H H2NA 0.225(3) 0.0337(19) 0.9488(10) 0.028(7) Uiso d D 1 . .
    N N3A 0.5742(4) -0.22703(18) 0.94436(8) 0.0170(4) Uani d D 1 . .
    H H3NA 0.691(3) -0.195(2) 0.9300(10) 0.022(7) Uiso d D 1 . .
    C C1A 0.6844(4) 0.1718(2) 0.84181(9) 0.0150(5) Uani d . 1 . .
    C C2A 0.6914(4) 0.2885(2) 0.80979(9) 0.0182(5) Uani d . 1 . .
    H H2A 0.5730 0.3648 0.8132 0.022 Uiso calc R 1 . .
    C C3A 0.8956(4) 0.2843(2) 0.77044(9) 0.0175(5) Uani d . 1 . .
    C C4A 0.9572(5) 0.3831(2) 0.72958(10) 0.0238(6) Uani d . 1 . .
    H H4A 0.8591 0.4678 0.7260 0.029 Uiso calc R 1 . .
    C C5A 1.1606(5) 0.3570(2) 0.69452(10) 0.0253(6) Uani d . 1 . .
    H H5A 1.2001 0.4241 0.6665 0.030 Uiso calc R 1 . .
    C C6A 1.3095(5) 0.2332(2) 0.69971(10) 0.0241(6) Uani d . 1 . .
    H H6A 1.4497 0.2169 0.6755 0.029 Uiso calc R 1 . .
    C C7A 1.2534(4) 0.1345(2) 0.73997(10) 0.0222(5) Uani d . 1 . .
    H H7A 1.3555 0.0506 0.7440 0.027 Uiso calc R 1 . .
    C C8A 1.0452(4) 0.1596(2) 0.77463(9) 0.0162(5) Uani d . 1 . .
    C C9A 0.4991(4) 0.1378(2) 0.88361(9) 0.0148(5) Uani d . 1 . .
    C C10A 0.2935(4) 0.2411(2) 0.89979(10) 0.0203(5) Uani d . 1 . .
    H H10A 0.2988 0.2372 0.9419 0.030 Uiso calc R 1 . .
    H H10B 0.1328 0.2289 0.8887 0.030 Uiso calc R 1 . .
    H H10C 0.3146 0.3244 0.8793 0.030 Uiso calc R 1 . .
    C C11A 0.3697(4) -0.1483(2) 0.95961(9) 0.0154(5) Uani d . 1 . .
    C C12A 0.6216(4) -0.3666(2) 0.95906(10) 0.0194(5) Uani d . 1 . .
    H H12A 0.4719 -0.3938 0.9496 0.023 Uiso calc R 1 . .
    H H12B 0.6555 -0.3954 1.0013 0.023 Uiso calc R 1 . .
    C C13A 0.8407(4) -0.4280(2) 0.92596(11) 0.0253(6) Uani d . 1 . .
    H H13A 0.8674 -0.5210 0.9362 0.038 Uiso calc R 1 . .
    H H13B 0.9899 -0.4029 0.9361 0.038 Uiso calc R 1 . .
    H H13C 0.8068 -0.4000 0.8841 0.038 Uiso calc R 1 . .
    S S1B 0.67836(11) 0.71828(5) 0.64398(3) 0.01964(15) Uani d . 1 . .
    S S2B 1.51802(11) 0.85218(6) 0.44850(3) 0.02281(16) Uani d . 1 . .
    N N1B 1.0500(3) 0.82960(18) 0.57598(8) 0.0180(4) Uani d . 1 . .
    N N2B 1.2186(4) 0.87090(19) 0.53790(8) 0.0187(4) Uani d D 1 . .
    H H2NB 1.300(4) 0.9225(19) 0.5457(11) 0.028(8) Uiso d D 1 . .
    N N3B 1.1624(4) 0.72808(19) 0.48311(9) 0.0205(5) Uani d D 1 B .
    H H3NB 1.040(3) 0.721(2) 0.5042(9) 0.022(7) Uiso d D 1 . .
    C C1B 0.8201(4) 0.8337(2) 0.66072(10) 0.0159(5) Uani d . 1 . .
    C C2B 0.7499(4) 0.8626(2) 0.71398(9) 0.0163(5) Uani d . 1 . .
    H H2B 0.8087 0.9234 0.7301 0.020 Uiso calc R 1 . .
    C C3B 0.5797(4) 0.7926(2) 0.74310(9) 0.0161(5) Uani d . 1 . .
    C C4B 0.4694(4) 0.7975(2) 0.79772(10) 0.0207(5) Uani d . 1 . .
    H H4B 0.5074 0.8524 0.8210 0.025 Uiso calc R 1 . .
    C C5B 0.3050(4) 0.7218(2) 0.81723(11) 0.0241(6) Uani d . 1 . .
    H H5B 0.2285 0.7258 0.8539 0.029 Uiso calc R 1 . .
    C C6B 0.2499(4) 0.6392(2) 0.78363(11) 0.0256(6) Uani d . 1 . .
    H H6B 0.1380 0.5872 0.7979 0.031 Uiso calc R 1 . .
    C C7B 0.3576(4) 0.6328(2) 0.72976(11) 0.0234(6) Uani d . 1 . .
    H H7B 0.3197 0.5771 0.7069 0.028 Uiso calc R 1 . .
    C C8B 0.5215(4) 0.7090(2) 0.70985(10) 0.0179(5) Uani d . 1 . .
    C C9B 0.9933(4) 0.8839(2) 0.62066(9) 0.0156(5) Uani d . 1 . .
    C C10B 1.0962(4) 0.9905(2) 0.63256(10) 0.0204(5) Uani d . 1 . .
    H H10D 1.0649 1.0607 0.5988 0.031 Uiso calc R 1 . .
    H H10E 1.2757 0.9602 0.6400 0.031 Uiso calc R 1 . .
    H H10F 1.0154 1.0207 0.6667 0.031 Uiso calc R 1 . .
    C C11B 1.2880(4) 0.8130(2) 0.49148(9) 0.0163(5) Uani d . 1 . .
    C C12B 1.1924(5) 0.6655(2) 0.43327(12) 0.0370(7) Uani d D 1 . .
    H H12C 1.3697 0.6441 0.4224 0.044 Uiso calc PR 0.50 A 1
    H H12D 1.0953 0.7219 0.3995 0.044 Uiso calc PR 0.50 A 1
    H H12E 1.2155 0.7286 0.4004 0.044 Uiso d PR 0.50 A 2
    H H12F 1.0372 0.6450 0.4271 0.044 Uiso d PR 0.50 A 2
    C C131 1.0968(10) 0.5437(4) 0.4516(2) 0.0281(12) Uani d PD 0.50 B 1
    H H13D 0.9176 0.5667 0.4586 0.042 Uiso calc PR 0.50 B 1
    H H13E 1.1834 0.4928 0.4873 0.042 Uiso calc PR 0.50 B 1
    H H13F 1.1282 0.4939 0.4205 0.042 Uiso calc PR 0.50 B 1
    C C132 1.3847(8) 0.5534(4) 0.4312(2) 0.0265(12) Uani d PD 0.50 B 2
    H H13G 1.5473 0.5719 0.4354 0.040 Uiso calc PR 0.50 B 2
    H H13H 1.3754 0.5271 0.3939 0.040 Uiso calc PR 0.50 B 2
    H H13I 1.3629 0.4846 0.4630 0.040 Uiso calc PR 0.50 B 2
loop_
    _atom_site_aniso_label
    _atom_site_aniso_U_11
    _atom_site_aniso_U_22
    _atom_site_aniso_U_33
    _atom_site_aniso_U_12
    _atom_site_aniso_U_13
    _atom_site_aniso_U_23
    S1A 0.0177(3) 0.0162(3) 0.0184(3) -0.0042(2) 0.0046(2) -0.0031(2)
    S2A 0.0159(3) 0.0207(3) 0.0252(3) -0.0071(2) 0.0071(3) -0.0033(2)
    N1A 0.0121(10) 0.0206(10) 0.0135(9) -0.0053(8) 0.0028(8) -0.0022(8)
    N2A 0.0129(10) 0.0169(10) 0.0190(10) -0.0034(8) 0.0034(8) -0.0042(8)
    N3A 0.0145(11) 0.0188(10) 0.0180(10) -0.0069(8) 0.0055(9) -0.0011(8)
    C1A 0.0115(11) 0.0185(11) 0.0149(11) -0.0025(9) -0.0003(9) -0.0044(9)
    C2A 0.0169(12) 0.0198(12) 0.0175(12) -0.0041(10) 0.0010(10) -0.0034(9)
    C3A 0.0202(13) 0.0192(11) 0.0146(11) -0.0078(10) -0.0017(10) -0.0026(9)
    C4A 0.0294(15) 0.0218(12) 0.0206(13) -0.0090(11) 0.0038(11) -0.0015(10)
    C5A 0.0333(15) 0.0294(14) 0.0180(12) -0.0185(12) 0.0049(11) -0.0028(10)
    C6A 0.0246(14) 0.0380(15) 0.0162(12) -0.0153(12) 0.0069(11) -0.0120(11)
    C7A 0.0215(13) 0.0277(13) 0.0209(13) -0.0097(11) 0.0038(11) -0.0088(10)
    C8A 0.0205(13) 0.0189(11) 0.0123(11) -0.0095(10) 0.0015(10) -0.0050(9)
    C9A 0.0134(12) 0.0183(11) 0.0124(11) -0.0042(9) -0.0022(9) -0.0014(9)
    C10A 0.0183(13) 0.0209(12) 0.0220(13) -0.0058(10) 0.0054(10) -0.0045(10)
    C11A 0.0163(12) 0.0186(11) 0.0120(11) -0.0052(9) -0.0026(9) -0.0026(9)
    C12A 0.0212(13) 0.0154(11) 0.0196(12) -0.0039(10) 0.0024(10) 0.0005(9)
    C13A 0.0211(13) 0.0227(13) 0.0300(14) -0.0013(10) 0.0028(11) -0.0050(11)
    S1B 0.0211(3) 0.0214(3) 0.0196(3) -0.0081(2) 0.0061(3) -0.0087(2)
    S2B 0.0208(3) 0.0305(3) 0.0218(3) -0.0125(3) 0.0100(3) -0.0099(3)
    N1B 0.0152(10) 0.0216(10) 0.0163(10) -0.0047(8) 0.0034(8) -0.0017(8)
    N2B 0.0176(11) 0.0252(11) 0.0170(10) -0.0100(9) 0.0050(9) -0.0074(9)
    N3B 0.0204(12) 0.0247(11) 0.0203(11) -0.0109(9) 0.0112(9) -0.0084(9)
    C1B 0.0125(12) 0.0153(11) 0.0186(12) -0.0003(9) -0.0018(10) -0.0036(9)
    C2B 0.0152(12) 0.0193(11) 0.0145(11) -0.0038(9) 0.0002(9) -0.0039(9)
    C3B 0.0130(12) 0.0168(11) 0.0157(11) 0.0002(9) -0.0010(9) -0.0008(9)
    C4B 0.0204(13) 0.0255(13) 0.0145(12) -0.0033(10) 0.0027(10) -0.0027(10)
    C5B 0.0191(13) 0.0280(13) 0.0196(12) 0.0006(10) 0.0041(11) 0.0009(10)
    C6B 0.0183(13) 0.0212(12) 0.0315(14) -0.0020(10) 0.0062(11) 0.0048(11)
    C7B 0.0214(13) 0.0211(12) 0.0289(14) -0.0070(10) 0.0051(11) -0.0059(10)
    C8B 0.0143(12) 0.0177(11) 0.0183(12) 0.0004(9) 0.0035(10) -0.0007(9)
    C9B 0.0126(12) 0.0195(11) 0.0136(11) -0.0013(9) -0.0020(9) -0.0033(9)
    C10B 0.0199(13) 0.0264(13) 0.0195(12) -0.0118(10) 0.0066(10) -0.0083(10)
    C11B 0.0130(12) 0.0200(12) 0.0149(11) -0.0018(9) 0.0011(9) -0.0037(9)
    C12B 0.0458(18) 0.0446(17) 0.0388(16) -0.0330(14) 0.0295(14) -0.0292(14)
    C131 0.038(3) 0.025(3) 0.028(3) -0.011(2) 0.005(2) -0.015(2)
    C132 0.027(3) 0.029(3) 0.021(3) -0.001(2) 0.006(2) -0.004(2)
_geom_special_details
;
All e.s.d.'s (except the e.s.d. in the dihedral angle between two l.s. planes)
are estimated using the full covariance matrix. The cell e.s.d.'s are taken
into account individually in the estimation of e.s.d.'s in distances, angles
and torsion angles; correlations between e.s.d.'s in cell parameters are only
used when they are defined by crystal symmetry. An approximate (isotropic)
treatment of cell e.s.d.'s is used for estimating e.s.d.'s involving l.s.
planes.
;
loop_
    _geom_bond_atom_site_label_1
    _geom_bond_atom_site_label_2
    _geom_bond_site_symmetry_2
    _geom_bond_distance
    _geom_bond_publ_flag
    S1A C8A . 1.741(2) ?
    S1A C1A . 1.754(2) ?
    S2A C11A . 1.683(2) ?
    N1A C9A . 1.291(3) ?
    N1A N2A . 1.375(3) ?
    N2A C11A . 1.360(3) ?
    N2A H2NA . 0.852(10) ?
    N3A C11A . 1.337(3) ?
    N3A C12A . 1.467(3) ?
    N3A H3NA . 0.839(10) ?
    C1A C2A . 1.363(3) ?
    C1A C9A . 1.459(3) ?
    C2A C3A . 1.434(3) ?
    C2A H2A . 0.95 ?
    C3A C4A . 1.402(3) ?
    C3A C8A . 1.411(3) ?
    C4A C5A . 1.380(3) ?
    C4A H4A . 0.95 ?
    C5A C6A . 1.399(3) ?
    C5A H5A . 0.95 ?
    C6A C7A . 1.381(3) ?
    C6A H6A . 0.95 ?
    C7A C8A . 1.393(3) ?
    C7A H7A . 0.95 ?
    C9A C10A . 1.502(3) ?
    C10A H10A . 0.98 ?
    C10A H10B . 0.98 ?
    C10A H10C . 0.98 ?
    C12A C13A . 1.511(3) ?
    C12A H12A . 0.99 ?
    C12A H12B . 0.99 ?
    C13A H13A . 0.98 ?
    C13A H13B . 0.98 ?
    C13A H13C . 0.98 ?
    S1B C8B . 1.745(2) ?
    S1B C1B . 1.750(2) ?
    S2B C11B . 1.683(2) ?
    N1B C9B . 1.298(3) ?
    N1B N2B . 1.365(3) ?
    N2B C11B . 1.365(3) ?
    N2B H2NB . 0.852(10) ?
    N3B C11B . 1.334(3) ?
    N3B C12B . 1.453(3) ?
    N3B H3NB . 0.835(10) ?
    C1B C2B . 1.369(3) ?
    C1B C9B . 1.449(3) ?
    C2B C3B . 1.429(3) ?
    C2B H2B . 0.95 ?
    C3B C4B . 1.406(3) ?
    C3B C8B . 1.411(3) ?
    C4B C5B . 1.384(3) ?
    C4B H4B . 0.95 ?
    C5B C6B . 1.400(4) ?
    C5B H5B . 0.95 ?
    C6B C7B . 1.386(3) ?
    C6B H6B . 0.95 ?
    C7B C8B . 1.387(3) ?
    C7B H7B . 0.95 ?
    C9B C10B . 1.493(3) ?
    C10B H10D . 0.98 ?
    C10B H10E . 0.98 ?
    C10B H10F . 0.98 ?
    C12B C132 . 1.432(4) ?
    C12B C131 . 1.535(4) ?
    C12B H12C . 0.99 ?
    C12B H12D . 0.99 ?
    C12B H12E . 0.96 ?
    C12B H12F . 0.96 ?
    C131 H12F . 1.13 ?
    C131 H13D . 0.98 ?
    C131 H13E . 0.98 ?
    C131 H13F . 0.98 ?
    C132 H13G . 0.98 ?
    C132 H13H . 0.98 ?
    C132 H13I . 0.98 ?
loop_
    _geom_angle_atom_site_label_1
    _geom_angle_atom_site_label_2
    _geom_angle_atom_site_label_3
    _geom_angle_site_symmetry_1
    _geom_angle_site_symmetry_3
    _geom_angle
    _geom_angle_publ_flag
    C8A S1A C1A . . 91.23(11) ?
    C9A N1A N2A . . 118.26(18) ?
    C11A N2A N1A . . 118.93(18) ?
    C11A N2A H2NA . . 120.8(18) ?
    N1A N2A H2NA . . 119.2(18) ?
    C11A N3A C12A . . 123.92(19) ?
    C11A N3A H3NA . . 117.9(17) ?
    C12A N3A H3NA . . 117.6(17) ?
    C2A C1A C9A . . 128.8(2) ?
    C2A C1A S1A . . 112.27(17) ?
    C9A C1A S1A . . 118.84(16) ?
    C1A C2A C3A . . 113.2(2) ?
    C1A C2A H2A . . 123.4 ?
    C3A C2A H2A . . 123.4 ?
    C4A C3A C8A . . 118.6(2) ?
    C4A C3A C2A . . 129.4(2) ?
    C8A C3A C2A . . 111.9(2) ?
    C5A C4A C3A . . 119.9(2) ?
    C5A C4A H4A . . 120.1 ?
    C3A C4A H4A . . 120.1 ?
    C4A C5A C6A . . 120.9(2) ?
    C4A C5A H5A . . 119.5 ?
    C6A C5A H5A . . 119.5 ?
    C7A C6A C5A . . 120.2(2) ?
    C7A C6A H6A . . 119.9 ?
    C5A C6A H6A . . 119.9 ?
    C6A C7A C8A . . 119.2(2) ?
    C6A C7A H7A . . 120.4 ?
    C8A C7A H7A . . 120.4 ?
    C7A C8A C3A . . 121.2(2) ?
    C7A C8A S1A . . 127.48(18) ?
    C3A C8A S1A . . 111.36(17) ?
    N1A C9A C1A . . 115.43(19) ?
    N1A C9A C10A . . 125.1(2) ?
    C1A C9A C10A . . 119.50(19) ?
    C9A C10A H10A . . 109.5 ?
    C9A C10A H10B . . 109.5 ?
    H10A C10A H10B . . 109.5 ?
    C9A C10A H10C . . 109.5 ?
    H10A C10A H10C . . 109.5 ?
    H10B C10A H10C . . 109.5 ?
    N3A C11A N2A . . 116.3(2) ?
    N3A C11A S2A . . 123.46(17) ?
    N2A C11A S2A . . 120.25(17) ?
    N3A C12A C13A . . 111.06(19) ?
    N3A C12A H12A . . 109.4 ?
    C13A C12A H12A . . 109.4 ?
    N3A C12A H12B . . 109.4 ?
    C13A C12A H12B . . 109.4 ?
    H12A C12A H12B . . 108.0 ?
    C12A C13A H13A . . 109.5 ?
    C12A C13A H13B . . 109.5 ?
    H13A C13A H13B . . 109.5 ?
    C12A C13A H13C . . 109.5 ?
    H13A C13A H13C . . 109.5 ?
    H13B C13A H13C . . 109.5 ?
    C8B S1B C1B . . 91.60(11) ?
    C9B N1B N2B . . 117.9(2) ?
    C11B N2B N1B . . 119.3(2) ?
    C11B N2B H2NB . . 118.7(18) ?
    N1B N2B H2NB . . 121.0(18) ?
    C11B N3B C12B . . 124.4(2) ?
    C11B N3B H3NB . . 117.9(17) ?
    C12B N3B H3NB . . 116.7(17) ?
    C2B C1B C9B . . 128.1(2) ?
    C2B C1B S1B . . 111.75(18) ?
    C9B C1B S1B . . 120.17(17) ?
    C1B C2B C3B . . 113.6(2) ?
    C1B C2B H2B . . 123.2 ?
    C3B C2B H2B . . 123.2 ?
    C4B C3B C8B . . 118.8(2) ?
    C4B C3B C2B . . 129.2(2) ?
    C8B C3B C2B . . 111.9(2) ?
    C5B C4B C3B . . 119.5(2) ?
    C5B C4B H4B . . 120.3 ?
    C3B C4B H4B . . 120.3 ?
    C4B C5B C6B . . 120.9(2) ?
    C4B C5B H5B . . 119.6 ?
    C6B C5B H5B . . 119.6 ?
    C7B C6B C5B . . 120.5(2) ?
    C7B C6B H6B . . 119.8 ?
    C5B C6B H6B . . 119.8 ?
    C6B C7B C8B . . 118.9(2) ?
    C6B C7B H7B . . 120.6 ?
    C8B C7B H7B . . 120.6 ?
    C7B C8B C3B . . 121.5(2) ?
    C7B C8B S1B . . 127.42(19) ?
    C3B C8B S1B . . 111.11(17) ?
    N1B C9B C1B . . 115.7(2) ?
    N1B C9B C10B . . 124.4(2) ?
    C1B C9B C10B . . 119.94(19) ?
    C9B C10B H10D . . 109.5 ?
    C9B C10B H10E . . 109.5 ?
    H10D C10B H10E . . 109.5 ?
    C9B C10B H10F . . 109.5 ?
    H10D C10B H10F . . 109.5 ?
    H10E C10B H10F . . 109.5 ?
    N3B C11B N2B . . 116.2(2) ?
    N3B C11B S2B . . 124.21(18) ?
    N2B C11B S2B . . 119.61(18) ?
    C132 C12B N3B . . 122.0(3) ?
    C132 C12B C131 . . 68.4(3) ?
    N3B C12B C131 . . 106.5(3) ?
    N3B C12B H12C . . 110.4 ?
    C131 C12B H12C . . 110.4 ?
    C132 C12B H12D . . 125.7 ?
    N3B C12B H12D . . 110.4 ?
    C131 C12B H12D . . 110.4 ?
    H12C C12B H12D . . 108.6 ?
    C132 C12B H12E . . 106.6 ?
    N3B C12B H12E . . 106.2 ?
    C131 C12B H12E . . 143.4 ?
    H12C C12B H12E . . 72.4 ?
    C132 C12B H12F . . 107.0 ?
    N3B C12B H12F . . 107.2 ?
    C131 C12B H12F . . 47.0 ?
    H12C C12B H12F . . 140.9 ?
    H12D C12B H12F . . 66.4 ?
    H12E C12B H12F . . 106.9 ?
    C12B C131 H13D . . 109.5 ?
    H12F C131 H13D . . 76.5 ?
    C12B C131 H13E . . 109.5 ?
    H12F C131 H13E . . 141.6 ?
    C12B C131 H13F . . 109.5 ?
    H12F C131 H13F . . 103.3 ?
    C12B C132 H13G . . 109.5 ?
    C12B C132 H13H . . 109.5 ?
    H13G C132 H13H . . 109.5 ?
    C12B C132 H13I . . 109.5 ?
    H13G C132 H13I . . 109.5 ?
    H13H C132 H13I . . 109.5 ?
loop_
    _geom_torsion_atom_site_label_1
    _geom_torsion_atom_site_label_2
    _geom_torsion_atom_site_label_3
    _geom_torsion_atom_site_label_4
    _geom_torsion_site_symmetry_1
    _geom_torsion_site_symmetry_2
    _geom_torsion_site_symmetry_3
    _geom_torsion_site_symmetry_4
    _geom_torsion
    _geom_torsion_publ_flag
    C9A N1A N2A C11A . . . . 174.7(2) ?
    C8A S1A C1A C2A . . . . -0.36(18) ?
    C8A S1A C1A C9A . . . . 177.19(18) ?
    C9A C1A C2A C3A . . . . -176.5(2) ?
    S1A C1A C2A C3A . . . . 0.8(3) ?
    C1A C2A C3A C4A . . . . 177.4(2) ?
    C1A C2A C3A C8A . . . . -0.9(3) ?
    C8A C3A C4A C5A . . . . 0.1(4) ?
    C2A C3A C4A C5A . . . . -178.1(2) ?
    C3A C4A C5A C6A . . . . -1.0(4) ?
    C4A C5A C6A C7A . . . . 0.5(4) ?
    C5A C6A C7A C8A . . . . 0.9(4) ?
    C6A C7A C8A C3A . . . . -1.8(4) ?
    C6A C7A C8A S1A . . . . 177.30(18) ?
    C4A C3A C8A C7A . . . . 1.3(3) ?
    C2A C3A C8A C7A . . . . 179.8(2) ?
    C4A C3A C8A S1A . . . . -177.92(18) ?
    C2A C3A C8A S1A . . . . 0.6(3) ?
    C1A S1A C8A C7A . . . . -179.3(2) ?
    C1A S1A C8A C3A . . . . -0.14(18) ?
    N2A N1A C9A C1A . . . . -178.12(18) ?
    N2A N1A C9A C10A . . . . 1.3(3) ?
    C2A C1A C9A N1A . . . . 173.7(2) ?
    S1A C1A C9A N1A . . . . -3.4(3) ?
    C2A C1A C9A C10A . . . . -5.8(4) ?
    S1A C1A C9A C10A . . . . 177.12(16) ?
    C12A N3A C11A N2A . . . . -179.3(2) ?
    C12A N3A C11A S2A . . . . 0.3(3) ?
    N1A N2A C11A N3A . . . . 8.8(3) ?
    N1A N2A C11A S2A . . . . -170.77(15) ?
    C11A N3A C12A C13A . . . . 168.7(2) ?
    C9B N1B N2B C11B . . . . 177.9(2) ?
    C8B S1B C1B C2B . . . . 0.07(17) ?
    C8B S1B C1B C9B . . . . 178.56(17) ?
    C9B C1B C2B C3B . . . . -178.3(2) ?
    S1B C1B C2B C3B . . . . 0.1(2) ?
    C1B C2B C3B C4B . . . . -179.9(2) ?
    C1B C2B C3B C8B . . . . -0.2(3) ?
    C8B C3B C4B C5B . . . . -0.7(3) ?
    C2B C3B C4B C5B . . . . 179.0(2) ?
    C3B C4B C5B C6B . . . . 0.9(3) ?
    C4B C5B C6B C7B . . . . -0.6(3) ?
    C5B C6B C7B C8B . . . . 0.3(3) ?
    C6B C7B C8B C3B . . . . -0.2(3) ?
    C6B C7B C8B S1B . . . . -179.72(17) ?
    C4B C3B C8B C7B . . . . 0.4(3) ?
    C2B C3B C8B C7B . . . . -179.4(2) ?
    C4B C3B C8B S1B . . . . -179.99(16) ?
    C2B C3B C8B S1B . . . . 0.2(2) ?
    C1B S1B C8B C7B . . . . 179.4(2) ?
    C1B S1B C8B C3B . . . . -0.18(17) ?
    N2B N1B C9B C1B . . . . -178.00(18) ?
    N2B N1B C9B C10B . . . . 1.4(3) ?
    C2B C1B C9B N1B . . . . 172.1(2) ?
    S1B C1B C9B N1B . . . . -6.1(3) ?
    C2B C1B C9B C10B . . . . -7.3(3) ?
    S1B C1B C9B C10B . . . . 174.51(16) ?
    C12B N3B C11B N2B . . . . 174.0(2) ?
    C12B N3B C11B S2B . . . . -5.2(3) ?
    N1B N2B C11B N3B . . . . 7.4(3) ?
    N1B N2B C11B S2B . . . . -173.36(15) ?
    C11B N3B C12B C132 . . . . 84.2(4) ?
    C11B N3B C12B C131 . . . . 158.7(3) ?
loop_
    _geom_hbond_atom_site_label_D
    _geom_hbond_atom_site_label_H
    _geom_hbond_atom_site_label_A
    _geom_hbond_site_symmetry_A
    _geom_hbond_distance_DH
    _geom_hbond_distance_HA
    _geom_hbond_distance_DA
    _geom_hbond_angle_DHA
    N3A H3NA N1A . 0.840(10)
                           2.27(2) 2.623(3) 106(2)
    N3B H3NB N1B . 0.830(10)
                           2.26(2) 2.627(3) 107(2)
    C10A H10A S2A 2_557 0.98 2.84 3.374(2) 115
    N2A H2NA S2A 2_557 0.850(10)
                               2.810(10)
                                       3.638(2) 164(2)
    C10B H10D S2B 2_876 0.98 2.82 3.373(2) 117
    C10A H10B Cg1 1_655 0.98 2.71 3.577(2) 147
    C10B H10E Cg2 1_455 0.98 2.72 3.600(2) 150
