# Supplementary material for: 1-Benzothio­phene-2-carbaldehyde 4-ethyl­thio­semicarbazone
Source: Acta Crystallogr Sect E Struct Rep Online. 2008 Dec 20;65(Pt 1):o180–1. doi: 10.1107/S1600536808042797 (PMC2968090; doi:10.1107/S1600536808042797)
Supplement: Supplementary file 2 [file e-65-0o180-Isup2.hkl]

# 
# h,k,l, Fc-squared, Fo-squared, sigma(Fo-squared) and status flag 
# 
data_I
_shelx_title ' CI2731         P -1         R = 0.04' 
_shelx_refln_list_code          4 
_shelx_F_calc_maximum      201.98 
_exptl_crystal_F_000       584.00 
_reflns_d_resolution_high  0.7800 
 
loop_ 
 _symmetry_equiv_pos_as_xyz 
 'x, y, z' 
 '-x, -y, -z' 
 
_cell_length_a     5.5343 
_cell_length_b    10.9943 
_cell_length_c    23.4430 
_cell_angle_alpha  78.825 
_cell_angle_beta   88.175 
_cell_angle_gamma  76.298 
 
_shelx_F_squared_multiplier     1.000 
 
loop_ 
 _refln_index_h 
 _refln_index_k 
 _refln_index_l 
 _refln_F_squared_calc 
 _refln_F_squared_meas 
 _refln_F_squared_sigma 
 _refln_observed_status 
   1   0   0      382.45      392.08     11.83 o 
   2   0   0        0.18        0.40      2.15 o 
   3   0   0        9.00        4.31      3.64 o 
   4   0   0        0.55        2.31      5.58 o 
   5   0   0     1182.64     1230.68     32.63 o 
   6   0   0      352.88      333.88     37.76 o 
  -6   1   0       21.68       11.71     32.09 o 
  -5   1   0       16.32        6.20      7.61 o 
  -4   1   0       64.85       66.87      8.44 o 
  -3   1   0      205.75      190.31      7.66 o 
  -2   1   0      275.56      247.17      6.81 o 
  -1   1   0      470.09      498.21     10.27 o 
   2   1   0    10043.92    10294.66     87.31 o 
   3   1   0        6.29        0.20      3.11 o 
   4   1   0      753.61      829.92     30.68 o 
   5   1   0      716.66      668.47     47.67 o 
   6   1   0        1.01        6.71     15.00 o 
  -6   2   0      276.74      255.24     34.50 o 
  -5   2   0      949.30      903.96     35.79 o 
  -4   2   0      148.57      118.03     13.85 o 
  -3   2   0      188.09      170.41     13.20 o 
  -2   2   0      615.85      632.83     15.90 o 
  -1   2   0     1464.87     1570.13     24.14 o 
   0   2   0    14516.79    14283.46    225.79 o 
   1   2   0     2957.23     2877.88     42.36 o 
   2   2   0     2734.96     2800.42     28.86 o 
   3   2   0      183.62      217.95     12.02 o 
   4   2   0      158.72      160.87     16.62 o 
   5   2   0       19.40       14.84     10.45 o 
   6   2   0      413.23      401.84     36.77 o 
   7   2   0      369.24      410.96     45.54 o 
  -6   3   0      199.17      220.86     39.14 o 
  -5   3   0      210.62      181.17     19.85 o 
  -4   3   0     1350.63     1349.97     52.53 o 
  -3   3   0      231.93      198.42     14.66 o 
  -2   3   0      494.20      541.92     27.88 o 
  -1   3   0        0.13       -0.19      1.60 o 
   0   3   0      981.22      976.71     14.89 o 
   1   3   0      700.07      626.94     17.34 o 
   2   3   0     4078.53     4383.62     49.75 o 
   3   3   0     2179.51     2184.22     50.52 o 
   4   3   0       41.76       25.35      8.85 o 
   5   3   0      175.74      168.97     19.13 o 
   6   3   0       22.84       15.34     11.79 o 
   7   3   0       37.44       48.50     34.02 o 
  -6   4   0       85.26       66.52     43.71 o 
  -5   4   0     1163.97     1322.98     53.26 o 
  -4   4   0      452.14      481.25     26.08 o 
  -3   4   0       10.69        6.08      5.68 o 
  -2   4   0      368.00      405.87     19.14 o 
  -1   4   0      100.08      130.52      5.42 o 
   0   4   0       33.07       44.63      3.83 o 
   1   4   0       18.59       12.16      3.41 o 
   2   4   0        1.94        9.26      3.08 o 
   3   4   0      627.73      542.99     17.43 o 
   4   4   0     1420.76     1506.66     52.11 o 
   5   4   0        3.99       -9.19     11.05 o 
   6   4   0       92.71       96.80     22.69 o 
   7   4   0      180.42      171.46     34.97 o 
  -5   5   0       42.21       34.19     24.39 o 
  -4   5   0      204.42      196.56     19.10 o 
  -3   5   0     1129.68     1133.53     33.57 o 
  -2   5   0      142.09      166.62     15.43 o 
  -1   5   0       24.57       15.52      3.76 o 
   0   5   0     1116.76     1230.03     21.86 o 
   1   5   0        5.70       22.37      4.87 o 
   2   5   0     3005.74     3209.58     50.99 o 
   3   5   0      115.80      116.11     10.76 o 
   4   5   0      530.35      497.61     26.50 o 
   5   5   0      336.90      326.29     31.86 o 
   6   5   0       27.90        4.41     16.95 o 
   7   5   0       69.01       58.32     26.18 o 
  -5   6   0       87.03       86.59     17.67 o 
  -4   6   0       73.56       79.49     12.31 o 
  -3   6   0      511.07      583.35     22.27 o 
  -2   6   0        4.11        4.42      5.61 o 
  -1   6   0      941.16      919.58     19.55 o 
   0   6   0     1114.93     1205.99     23.78 o 
   1   6   0      100.04       90.12      8.88 o 
   2   6   0      682.30      633.10     21.78 o 
   3   6   0       87.79       77.75      9.31 o 
   4   6   0      975.15      984.02     31.04 o 
   5   6   0       45.48       51.47     16.89 o 
   6   6   0        8.46       14.88     18.02 o 
  -5   7   0      169.76      138.96     28.05 o 
  -4   7   0        0.04        0.57     10.97 o 
  -3   7   0      116.91      109.34     14.86 o 
  -2   7   0        4.51        4.32      8.52 o 
  -1   7   0     2222.30     2299.37     36.74 o 
   0   7   0     1131.33     1155.44     24.77 o 
   1   7   0       44.44       43.78      7.74 o 
   2   7   0        0.29       -0.23      5.98 o 
   3   7   0      248.81      246.14     12.67 o 
   4   7   0     2025.66     2042.57     54.20 o 
   5   7   0      459.59      497.60     63.70 o 
   6   7   0      143.44      163.34     29.29 o 
  -4   8   0       16.22       32.49     14.72 o 
  -3   8   0       33.36       47.02     12.71 o 
  -2   8   0        1.05       -3.82      7.35 o 
  -1   8   0      486.54      486.64     19.17 o 
   0   8   0        9.83       16.12      6.09 o 
   1   8   0      609.41      568.09     25.49 o 
   2   8   0       41.31       33.63      8.40 o 
   3   8   0      479.91      435.01     23.29 o 
   4   8   0      977.62      988.28     43.41 o 
   5   8   0      111.83      115.47     24.53 o 
   6   8   0      124.82      170.47     30.33 o 
  -4   9   0        0.63       -7.85     14.14 o 
  -3   9   0      282.62      270.32     24.04 o 
  -2   9   0       25.60       12.86     10.57 o 
  -1   9   0        1.23        3.82      6.95 o 
   0   9   0      926.33      941.27     30.72 o 
   1   9   0      239.48      225.76     15.25 o 
   2   9   0      167.63      147.62     17.35 o 
   3   9   0      279.28      292.16     20.05 o 
   4   9   0        6.97       12.48     12.92 o 
   5   9   0      450.12      511.35     76.69 o 
   6   9   0      131.44      123.14     27.25 o 
  -3  10   0       10.58      -12.43     12.43 o 
  -2  10   0        0.05       27.51     16.44 o 
  -1  10   0       36.20       32.41      9.69 o 
   0  10   0      161.45      140.09     18.81 o 
   1  10   0       28.88       34.69      9.51 o 
   2  10   0      183.67      181.16     32.13 o 
   3  10   0        1.53       -1.33     16.41 o 
   4  10   0      381.39      421.09     41.08 o 
   5  10   0      119.78      136.28     30.04 o 
  -2  11   0      635.95      729.12     38.46 o 
  -1  11   0       81.87      120.18     25.89 o 
   0  11   0       33.76       37.29     23.79 o 
   1  11   0      180.47      169.87     16.92 o 
   2  11   0        4.48        0.80     13.28 o 
   3  11   0      251.59      232.85     32.31 o 
   4  11   0      715.87      634.64     70.03 o 
   5  11   0       47.55       44.11     35.27 o 
  -1  12   0       79.42       83.75     31.47 o 
   0  12   0      775.17      758.11     62.43 o 
   1  12   0      134.79      132.63     19.26 o 
   2  12   0       17.04       12.97     16.59 o 
   3  12   0       17.54       23.16     29.82 o 
   4  12   0        9.31       -5.31     19.08 o 
   0  13   0       52.55       27.04     22.89 o 
   1  13   0      155.54      145.03     23.87 o 
   2  13   0       29.97       28.81     13.57 o 
   3  13   0        6.03        5.48     18.67 o 
  -3 -13   1        2.70      -17.93     17.93 o 
  -2 -13   1       45.14       43.48     18.98 o 
  -1 -13   1        0.09        4.95     11.26 o 
   0 -13   1       50.15       25.89     13.47 o 
  -4 -12   1       26.52       15.29     21.91 o 
  -3 -12   1       19.06        4.57     18.35 o 
  -2 -12   1       54.71       40.47     19.96 o 
  -1 -12   1       79.35       76.48     23.32 o 
   0 -12   1      108.64      152.81     32.17 o 
   1 -12   1        1.61       18.22     56.81 o 
  -5 -11   1      486.76      485.48     50.27 o 
  -4 -11   1      106.58      126.01     27.47 o 
  -3 -11   1      128.84      118.51     25.19 o 
  -2 -11   1        4.57       -1.15     21.95 o 
  -1 -11   1        0.56       -1.68      8.60 o 
   0 -11   1       39.82       49.47     23.10 o 
   1 -11   1      454.62      523.22     31.06 o 
   2 -11   1       97.25       90.03     17.70 o 
  -5 -10   1        5.40       22.54     19.06 o 
  -4 -10   1       28.65       16.94     32.09 o 
  -3 -10   1      917.74      863.53     48.21 o 
  -2 -10   1        0.12        5.24     10.05 o 
  -1 -10   1       90.38       89.90     10.89 o 
   0 -10   1        6.82       20.07     71.62 o 
   1 -10   1      128.43      149.28     14.26 o 
   2 -10   1      396.03      444.75     28.78 o 
   3 -10   1      284.65      340.20     28.94 o 
  -6  -9   1      173.52      191.23     40.11 o 
  -5  -9   1      220.25      211.34     24.18 o 
  -4  -9   1      655.40      686.54     34.24 o 
  -3  -9   1        6.23        1.44      7.57 o 
  -2  -9   1     1092.36     1100.86     32.55 o 
  -1  -9   1     1255.12     1095.86     69.90 o 
   0  -9   1        5.51        0.19     16.85 o 
   1  -9   1      274.32      238.90     27.62 o 
   2  -9   1        2.22        9.91      9.10 o 
   3  -9   1       27.16        2.35     11.43 o 
   4  -9   1       48.76       72.39     18.48 o 
  -6  -8   1       55.78       52.18     23.82 o 
  -5  -8   1      146.24      202.11     23.38 o 
  -4  -8   1       23.56       25.61     11.47 o 
  -3  -8   1      639.61      680.59     34.70 o 
  -2  -8   1     3800.17     3735.00     69.50 o 
  -1  -8   1     1207.38      551.11     55.31 o 
   0  -8   1      263.86      293.14     18.20 o 
   1  -8   1      324.26      297.10     17.24 o 
   2  -8   1       38.12       25.18      9.84 o 
   3  -8   1      248.76      310.89     24.54 o 
   4  -8   1        1.04        6.60     13.10 o 
  -6  -7   1      317.70      351.80     52.63 o 
  -5  -7   1      101.36      114.15     42.25 o 
  -4  -7   1       20.98       13.17     10.22 o 
  -3  -7   1        4.17        5.05      7.60 o 
  -2  -7   1      530.91      575.03     24.82 o 
  -1  -7   1      533.21      219.40     28.59 o 
   0  -7   1     2530.08     2510.94     41.32 o 
   1  -7   1     1433.45     1444.02     27.26 o 
   2  -7   1       28.00       13.42      7.46 o 
   3  -7   1       50.74       49.22     11.95 o 
   4  -7   1       55.35       61.67     16.95 o 
   5  -7   1      395.55      430.63     59.34 o 
  -6  -6   1       19.42       14.05     17.82 o 
  -5  -6   1       18.73       20.79     15.01 o 
  -4  -6   1     1366.30     1290.39     35.79 o 
  -3  -6   1      159.59      174.49     15.52 o 
  -2  -6   1      670.32      649.58     17.64 o 
  -1  -6   1      675.71      285.50     66.74 o 
   0  -6   1      603.25      584.14     19.85 o 
   1  -6   1      623.84      613.57     15.59 o 
   2  -6   1     1018.62      978.83     68.45 o 
   3  -6   1        0.82       -4.04      7.65 o 
   4  -6   1        0.00       -3.91      8.21 o 
   5  -6   1      316.07      314.98     40.49 o 
  -6  -5   1     2268.67     2234.23     81.14 o 
  -5  -5   1       56.51       47.18     22.89 o 
  -4  -5   1       11.97        2.56      9.60 o 
  -3  -5   1      840.92      880.83     25.06 o 
  -2  -5   1        0.71       -4.46      4.46 o 
  -1  -5   1     2259.29     1364.15    138.98 o 
   0  -5   1     2009.27     1975.60     43.82 o 
   1  -5   1       61.45       52.26      5.62 o 
   2  -5   1       21.83        8.25      4.58 o 
   3  -5   1      213.25      220.98     14.79 o 
   4  -5   1      140.60      117.53     15.99 o 
   5  -5   1       54.89       55.54     33.61 o 
  -7  -4   1       47.46       56.97     24.96 o 
  -6  -4   1      540.75      587.62    108.00 o 
  -5  -4   1       77.04       81.26     18.70 o 
  -4  -4   1     3077.23     3054.93     88.81 o 
  -3  -4   1      130.76      157.42     15.35 o 
  -2  -4   1      862.77      871.54     19.01 o 
  -1  -4   1      187.89      184.04      8.57 o 
   0  -4   1      377.16      380.10     16.98 o 
   1  -4   1     2258.74     2387.34     31.66 o 
   2  -4   1      299.60      274.23     14.24 o 
   3  -4   1       68.59       47.99      9.07 o 
   4  -4   1        0.60        3.07      7.81 o 
   5  -4   1      429.77      412.16     50.89 o 
   6  -4   1       51.39       37.56     20.32 o 
  -7  -3   1       14.51      -14.69     26.61 o 
  -6  -3   1        0.03       12.06     12.29 o 
  -5  -3   1     1514.14     1483.22     47.18 o 
  -4  -3   1     1435.67     1478.38     44.71 o 
  -3  -3   1     1298.61     1472.17     37.13 o 
  -2  -3   1       54.39       64.68      5.79 o 
  -1  -3   1     1423.35     1454.48     23.31 o 
   0  -3   1       92.16       85.66      5.49 o 
   1  -3   1       49.83       66.89      3.84 o 
   2  -3   1      124.05      138.22     10.79 o 
   3  -3   1      216.04      240.71     26.75 o 
   4  -3   1       82.89       53.25     14.15 o 
   5  -3   1      358.88      339.18     25.61 o 
   6  -3   1       16.38       19.35     19.12 o 
  -7  -2   1        0.42      -14.02     18.34 o 
  -6  -2   1       77.91       60.46     18.29 o 
  -5  -2   1      456.64      472.61     28.74 o 
  -4  -2   1        0.44        2.47      5.99 o 
  -3  -2   1      593.15      503.04     22.85 o 
  -2  -2   1      798.62      800.19     14.06 o 
  -1  -2   1     1315.80     1291.29     25.94 o 
   0  -2   1        8.48        5.96      2.12 o 
   1  -2   1       27.31       22.70      2.90 o 
   2  -2   1      478.04      451.74     15.48 o 
   3  -2   1     1038.27     1064.39     30.09 o 
   4  -2   1      195.00      204.38     17.27 o 
   5  -2   1      101.36       79.80     14.93 o 
   6  -2   1       12.14        3.58     15.33 o 
  -6  -1   1      100.69       69.82     21.09 o 
  -5  -1   1        0.42       -8.29      8.29 o 
  -4  -1   1      111.84      112.16      8.36 o 
  -3  -1   1      425.30      396.78     18.06 o 
  -2  -1   1        5.04        3.49      2.74 o 
   1  -1   1     3734.61     3652.17    126.43 o 
   2  -1   1       55.80       39.90      3.37 o 
   3  -1   1        1.87        0.34      3.28 o 
   4  -1   1      539.26      548.02     16.25 o 
   5  -1   1      146.52      147.90     17.34 o 
   6  -1   1      189.87      231.63     32.78 o 
  -6   0   1       33.24       31.83     17.87 o 
  -5   0   1        0.84        0.88      7.29 o 
  -4   0   1      531.48      551.67     18.13 o 
  -3   0   1      653.27      658.32     13.77 o 
  -2   0   1      178.43      186.21      6.75 o 
  -1   0   1      168.57      134.53      4.56 o 
   0   0   1        2.64        0.41      0.47 o 
   1   0   1     1422.63     1382.15     20.01 o 
   2   0   1       46.27       36.16      3.54 o 
   3   0   1      386.15      362.90     11.89 o 
   4   0   1     1556.02     1559.72     46.98 o 
   5   0   1        3.43       -1.31      7.05 o 
   6   0   1       26.93       25.98     17.51 o 
  -6   1   1      175.54      113.98     25.18 o 
  -5   1   1       27.97       27.45      8.67 o 
  -4   1   1      314.57      345.76     13.69 o 
  -3   1   1       38.07       29.21      4.02 o 
  -2   1   1      372.22      343.29      8.95 o 
  -1   1   1      952.43      955.23     18.07 o 
   0   1   1        0.69        9.33      2.45 o 
   1   1   1     1404.82     1455.68     17.66 o 
   2   1   1        1.56        0.06      2.08 o 
   3   1   1      124.84      133.87      7.64 o 
   4   1   1      177.61      170.03     12.63 o 
   5   1   1     1040.69     1044.67     30.84 o 
   6   1   1      457.84      443.09     42.13 o 
  -6   2   1      241.73      233.72     54.50 o 
  -5   2   1       12.83        6.90     10.20 o 
  -4   2   1     1001.68     1095.48     39.07 o 
  -3   2   1       16.00       16.17      4.30 o 
  -2   2   1      269.90      290.00     12.95 o 
  -1   2   1     4698.04     4786.93     52.46 o 
   1   2   1        3.99        1.64      1.65 o 
   2   2   1      140.72      155.84      6.48 o 
   3   2   1     1466.12     1472.84     26.55 o 
   4   2   1        7.96       -1.94      7.36 o 
   5   2   1     2166.61     2244.49     58.18 o 
   6   2   1        1.19        3.51     12.26 o 
   7   2   1      401.04      302.42     44.51 o 
  -6   3   1       97.68      159.06     35.93 o 
  -5   3   1      120.21      138.43     17.92 o 
  -4   3   1     1598.80     1613.44     58.48 o 
  -3   3   1      194.85      225.28     15.26 o 
  -2   3   1     2826.47     2916.88     51.36 o 
  -1   3   1      572.49      626.44     15.68 o 
   0   3   1     2513.77     2505.05     27.64 o 
   1   3   1     2174.76     2090.90     26.29 o 
   2   3   1     2358.88     2552.43     30.34 o 
   3   3   1        9.83       -0.69      4.30 o 
   4   3   1      232.05      230.60     23.37 o 
   5   3   1       69.18       85.13     14.64 o 
   6   3   1        1.51        8.29     11.70 o 
   7   3   1      841.65      843.39     60.71 o 
  -6   4   1      277.01      277.35     37.08 o 
  -5   4   1       22.86       23.38     19.60 o 
  -4   4   1      187.34      215.17     18.65 o 
  -3   4   1      437.98      473.85     22.25 o 
  -2   4   1     1568.84     1521.26     36.76 o 
  -1   4   1      883.55      879.46     24.93 o 
   0   4   1     2096.86     2066.67     27.36 o 
   1   4   1       77.03       74.40      5.74 o 
   2   4   1      184.14      171.53      7.69 o 
   3   4   1     2131.68     2205.74     39.84 o 
   4   4   1     1593.14     1692.15     55.34 o 
   5   4   1      304.86      284.04     28.77 o 
   6   4   1        7.85       11.57     15.85 o 
   7   4   1        2.36       -5.31     25.50 o 
  -5   5   1        7.86       -1.76     13.49 o 
  -4   5   1     1766.09     1683.50     47.00 o 
  -3   5   1       38.12       23.22      8.17 o 
  -2   5   1       16.64       24.09      5.47 o 
  -1   5   1        0.06       -2.48      2.83 o 
   0   5   1     4291.84     4112.28     49.32 o 
   1   5   1     1533.18     1458.71     29.82 o 
   2   5   1       66.15       82.05      6.03 o 
   3   5   1       45.13       40.72      6.14 o 
   4   5   1      327.97      314.98     31.25 o 
   5   5   1        0.15       -2.27     12.07 o 
   6   5   1       37.87        8.41     16.97 o 
   7   5   1       20.17       29.04     24.09 o 
  -5   6   1        7.28      -11.67     11.83 o 
  -4   6   1       25.05       31.17     10.24 o 
  -3   6   1        0.01        6.24      6.82 o 
  -2   6   1     2412.32     2389.80     43.31 o 
  -1   6   1       44.91       33.45      5.67 o 
   0   6   1        8.52       -0.72      3.51 o 
   1   6   1      637.17      530.21     22.93 o 
   2   6   1     2254.76     2317.76     42.29 o 
   3   6   1     3451.56     3448.68     51.45 o 
   4   6   1      251.33      279.61     21.55 o 
   5   6   1       33.09       24.00     15.28 o 
   6   6   1      327.58      307.04     35.94 o 
  -5   7   1        8.40        7.68     14.41 o 
  -4   7   1       45.67       42.99     11.49 o 
  -3   7   1       20.15       23.60      7.91 o 
  -2   7   1      243.35      290.10     32.71 o 
  -1   7   1       32.28       27.61      6.89 o 
   0   7   1      704.97      656.58     27.78 o 
   1   7   1        8.82        4.24      4.33 o 
   2   7   1      164.76      167.08     13.70 o 
   3   7   1     2510.08     2587.71     45.67 o 
   4   7   1       89.25       82.63     13.69 o 
   5   7   1      286.17      310.31     31.70 o 
   6   7   1        4.52      -14.49     16.82 o 
  -4   8   1       23.76       36.42     21.23 o 
  -3   8   1        5.35       12.13      9.77 o 
  -2   8   1     1583.35     1684.36     60.38 o 
  -1   8   1     2150.73     2193.09     41.66 o 
   0   8   1       47.45       48.96      8.55 o 
   1   8   1      343.48      314.33     12.96 o 
   2   8   1       19.37       14.67      6.63 o 
   3   8   1      412.47      423.12     34.69 o 
   4   8   1      798.66      871.22     73.94 o 
   5   8   1       63.96       60.07     15.56 o 
   6   8   1      377.75      427.11     96.61 o 
  -4   9   1       89.09       94.02     28.38 o 
  -3   9   1      314.96      352.06     49.03 o 
  -2   9   1      283.47      285.33     22.47 o 
  -1   9   1      683.50      710.44     23.67 o 
   0   9   1      614.36      615.44     25.17 o 
   1   9   1       32.80       28.33     12.39 o 
   2   9   1       46.71       29.64      6.81 o 
   3   9   1      324.84      314.69     15.16 o 
   4   9   1     1046.67     1032.84     67.66 o 
   5   9   1       28.66       34.16     13.98 o 
   6   9   1      233.86      261.25     47.86 o 
  -3  10   1      633.02      685.54     37.16 o 
  -2  10   1      232.51      231.14     22.36 o 
  -1  10   1        1.29       -0.91      8.08 o 
   0  10   1      193.72      216.27     18.57 o 
   1  10   1      965.44      976.89     30.77 o 
   2  10   1       55.44       50.46     13.90 o 
   3  10   1       98.40       55.33     19.42 o 
   4  10   1       51.14       45.03     19.25 o 
   5  10   1       11.16        8.56     18.75 o 
  -2  11   1      344.99      396.05     29.46 o 
  -1  11   1       41.98       64.70     28.52 o 
   0  11   1      531.66      481.29     76.34 o 
   1  11   1       86.69      103.02     13.57 o 
   2  11   1      179.01      176.46     22.10 o 
   3  11   1       19.77       15.29     15.48 o 
   4  11   1       29.63       56.30     21.57 o 
   5  11   1       22.81        6.47     18.90 o 
  -2  12   1       52.44       68.53     18.19 o 
  -1  12   1      244.21      296.21     25.15 o 
   0  12   1      537.88      530.16     39.57 o 
   1  12   1        2.70        4.44      9.54 o 
   2  12   1       84.54       78.54     21.97 o 
   3  12   1      144.26      142.82     28.41 o 
   4  12   1      418.90      389.88    100.08 o 
   0  13   1        1.50        8.26     15.62 o 
   1  13   1      497.51      543.28     38.53 o 
   2  13   1      464.82      446.05     35.39 o 
   3  13   1      509.26      498.49     52.76 o 
  -3 -13   2      267.13      264.66     57.55 o 
  -2 -13   2       13.23       22.75     14.21 o 
  -1 -13   2       77.13       63.29     14.66 o 
   0 -13   2        2.80        1.50     11.76 o 
  -4 -12   2       17.79       12.25     20.56 o 
  -3 -12   2      173.33      182.80     30.87 o 
  -2 -12   2        0.13        0.49     15.99 o 
  -1 -12   2       87.16      100.61     15.06 o 
   0 -12   2       58.84       75.58     42.19 o 
   1 -12   2        0.92        0.31     11.81 o 
  -5 -11   2       41.53       22.89     23.72 o 
  -4 -11   2      484.10      457.21     78.14 o 
  -3 -11   2       51.01       59.41     19.88 o 
  -2 -11   2        0.08       -5.05     13.93 o 
  -1 -11   2      377.89      373.07     23.67 o 
   0 -11   2       45.78       38.18     23.22 o 
   1 -11   2      366.10      424.69     36.35 o 
   2 -11   2       12.25       28.58     13.92 o 
  -5 -10   2       55.15       46.02     22.22 o 
  -4 -10   2      395.67      441.17     43.09 o 
  -3 -10   2       11.91       16.02     10.96 o 
  -2 -10   2     1017.98     1023.11     38.03 o 
  -1 -10   2      686.95      754.49     41.88 o 
   0 -10   2      226.11      238.47     17.37 o 
   1 -10   2      242.80      245.14     17.85 o 
   2 -10   2       60.05       40.26     13.43 o 
   3 -10   2      267.08      326.65     27.78 o 
  -6  -9   2       26.42       24.01     23.57 o 
  -5  -9   2      153.44      152.31     35.88 o 
  -4  -9   2      168.89      194.03     22.42 o 
  -3  -9   2      118.28      105.24     43.48 o 
  -2  -9   2      249.41      255.65     17.18 o 
  -1  -9   2       59.58       70.87     12.67 o 
   0  -9   2      434.33      410.99     19.92 o 
   1  -9   2        5.61        8.64      7.24 o 
   2  -9   2       76.27       57.28     12.94 o 
   3  -9   2      626.49      647.70     55.18 o 
   4  -9   2        5.20        8.62     16.10 o 
  -6  -8   2       44.30       22.44     21.03 o 
  -5  -8   2      106.57      118.63     24.10 o 
  -4  -8   2       76.86       47.02     12.92 o 
  -3  -8   2      275.23      297.21     29.65 o 
  -2  -8   2        0.93       -4.13      6.91 o 
  -1  -8   2      649.61      624.31     30.20 o 
   0  -8   2      931.09      942.35     32.62 o 
   1  -8   2      132.83      131.08     12.22 o 
   2  -8   2     1238.65     1351.79     39.87 o 
   3  -8   2        7.25       15.21     10.90 o 
   4  -8   2      321.65      335.64     34.25 o 
  -6  -7   2       22.78       20.66     21.30 o 
  -5  -7   2      169.66      137.47     23.76 o 
  -4  -7   2       41.65       27.16     10.97 o 
  -3  -7   2        0.11       -6.56      6.56 o 
  -2  -7   2      572.95      565.32     25.14 o 
   0  -7   2       29.17       25.73      7.40 o 
   1  -7   2      366.17      371.99     14.05 o 
   2  -7   2        1.70        2.67      7.12 o 
   3  -7   2       27.64       21.64     10.68 o 
   4  -7   2      369.18      448.72     36.65 o 
   5  -7   2       79.94       77.25     35.25 o 
  -6  -6   2      188.90      220.59     31.20 o 
  -5  -6   2      647.26      726.25     43.65 o 
  -4  -6   2       26.67       15.71      9.52 o 
  -3  -6   2      387.82      332.80     40.11 o 
  -2  -6   2       32.01       22.28      7.52 o 
   0  -6   2      813.36      864.50     20.15 o 
   1  -6   2      312.70      300.86     11.64 o 
   2  -6   2       16.55        4.35      6.01 o 
   3  -6   2       76.40       62.34     11.66 o 
   4  -6   2        0.84        0.01      9.98 o 
   5  -6   2       28.45       32.14     15.61 o 
  -6  -5   2       62.66       46.51     21.09 o 
  -5  -5   2      146.36      177.72     27.75 o 
  -4  -5   2      163.75      128.36     20.20 o 
  -3  -5   2       45.95       30.19      7.75 o 
  -2  -5   2     2939.19     3187.07     67.03 o 
  -1  -5   2      160.13       73.03     30.97 o 
   0  -5   2      121.46      173.96      9.79 o 
   1  -5   2        1.80        0.83      3.24 o 
   2  -5   2      199.98      182.27     13.91 o 
   3  -5   2       72.10       59.06      9.09 o 
   4  -5   2      119.44      129.13     19.55 o 
   5  -5   2       79.73      118.51     37.13 o 
  -7  -4   2      256.01      301.95     39.67 o 
  -6  -4   2        0.08        1.96     15.81 o 
  -5  -4   2     1635.53     1605.12     61.18 o 
  -4  -4   2      990.96      987.09     71.56 o 
  -3  -4   2       23.74       15.48      4.82 o 
  -2  -4   2     1844.70     1843.92     43.20 o 
  -1  -4   2       33.49       21.09      6.12 o 
   0  -4   2     1136.18     1066.13     20.93 o 
   1  -4   2     6119.31     6396.33     71.11 o 
   2  -4   2      815.92      794.70     31.90 o 
   3  -4   2        5.31        3.48      7.25 o 
   4  -4   2      272.21      276.34     27.02 o 
   5  -4   2       85.25       56.57     14.76 o 
   6  -4   2       28.68       25.36     20.45 o 
  -7  -3   2      130.62      142.29     42.95 o 
  -6  -3   2      153.58      176.02     27.48 o 
  -5  -3   2      561.95      579.03     38.10 o 
  -4  -3   2       91.40       77.05     17.73 o 
  -3  -3   2      484.48      573.62     17.11 o 
  -2  -3   2      991.04      973.75     23.15 o 
  -1  -3   2     2564.72     2533.41     35.84 o 
   0  -3   2     2472.22     2363.70     42.49 o 
   1  -3   2       60.84       76.93      4.20 o 
   2  -3   2     1240.63     1244.21     29.81 o 
   3  -3   2      390.26      345.87     19.16 o 
   4  -3   2        9.54        8.79      9.54 o 
   5  -3   2        8.95        2.89     10.80 o 
   6  -3   2        0.26       -3.56     15.75 o 
  -7  -2   2       45.74       35.58     22.42 o 
  -6  -2   2       92.92       75.08     18.74 o 
  -5  -2   2      263.83      296.55     37.03 o 
  -4  -2   2      930.92      864.44     31.13 o 
  -3  -2   2      316.35      301.15     20.27 o 
  -2  -2   2      207.76      246.28     11.05 o 
  -1  -2   2       18.69       17.28      3.08 o 
   0  -2   2     2926.95     2679.26     31.91 o 
   1  -2   2    38974.80    38604.66    318.35 o 
   2  -2   2      184.60      188.69     16.06 o 
   3  -2   2      535.90      584.07     25.80 o 
   4  -2   2      210.01      224.63     18.41 o 
   5  -2   2       67.11       68.83     14.47 o 
   6  -2   2       21.17       32.26     18.44 o 
  -6  -1   2        3.78        9.00     12.11 o 
  -5  -1   2      135.92      159.20     18.06 o 
  -4  -1   2       42.04       30.13      5.68 o 
  -3  -1   2      822.51      903.19     28.77 o 
  -2  -1   2     4085.14     4148.64     51.39 o 
  -1  -1   2      108.21      118.35      8.05 o 
   0  -1   2      144.40      136.51      6.88 o 
   1  -1   2    11252.82    11207.69    113.87 o 
   2  -1   2     1173.40     1162.50     22.75 o 
   3  -1   2     2096.99     2105.05     31.69 o 
   4  -1   2       26.12       25.47      6.72 o 
   5  -1   2        1.73        5.94      8.97 o 
   6  -1   2       75.54       90.31     48.95 o 
  -6   0   2      249.61      318.71     37.93 o 
  -5   0   2      652.62      675.00     31.37 o 
  -4   0   2      379.27      360.63     14.33 o 
  -3   0   2       18.57       12.33      3.30 o 
  -2   0   2     1529.93     1573.79     20.61 o 
  -1   0   2     1077.20     1052.06     39.45 o 
   0   0   2        3.24        1.90      5.43 o 
   1   0   2        5.61        1.92      1.01 o 
   2   0   2      688.72      683.21     11.76 o 
   3   0   2     4888.49     5135.70     64.02 o 
   4   0   2      196.98      214.16     13.60 o 
   5   0   2      128.20      132.30     13.58 o 
   6   0   2      227.16      256.83     33.13 o 
  -6   1   2      245.74      197.91     53.54 o 
  -5   1   2      221.51      240.48     19.69 o 
  -4   1   2      833.16      894.38     23.83 o 
  -3   1   2     2558.93     2740.03     34.27 o 
  -2   1   2     1295.83     1301.15     20.34 o 
  -1   1   2     1639.01     1568.02     20.88 o 
   0   1   2     2766.48     1822.89     75.28 o 
   1   1   2      557.25      568.67      9.44 o 
   2   1   2      135.46      173.58      5.76 o 
   3   1   2        1.41        0.16      3.37 o 
   4   1   2      348.93      370.53     21.23 o 
   5   1   2     2176.22     2347.57     49.30 o 
   6   1   2      450.92      385.77     38.99 o 
  -6   2   2      158.13      196.56     30.13 o 
  -5   2   2      207.94      236.96     29.80 o 
  -4   2   2      278.70      274.76     13.55 o 
  -3   2   2      662.63      668.00     17.14 o 
  -2   2   2       74.40       86.53      5.97 o 
  -1   2   2      150.06      152.51      6.78 o 
   1   2   2     2474.48     2387.05     26.37 o 
   2   2   2      710.64      695.50     10.64 o 
   3   2   2       37.41       42.23      6.72 o 
   4   2   2       40.03       49.30      8.40 o 
   5   2   2        0.75       -0.17      8.79 o 
   6   2   2      144.15      131.08     20.28 o 
   7   2   2      527.60      476.38     48.42 o 
  -6   3   2      168.04      227.44     48.44 o 
  -5   3   2      380.52      348.89     35.71 o 
  -4   3   2       87.73       55.70     14.09 o 
  -3   3   2     1247.96     1165.27     31.38 o 
  -2   3   2     2730.43     2849.95     61.50 o 
  -1   3   2      133.19      116.16      5.13 o 
   0   3   2     5222.53     5237.20     51.95 o 
   1   3   2        9.86        6.03      1.98 o 
   2   3   2     1048.41     1083.48     17.08 o 
   3   3   2     1026.80     1099.32     26.40 o 
   4   3   2      213.32      246.92     32.06 o 
   5   3   2      786.18      847.76     34.64 o 
   6   3   2      409.59      440.38     32.02 o 
   7   3   2        0.98      -14.97     18.06 o 
  -6   4   2        0.35       -3.18     17.08 o 
  -5   4   2       20.62        1.01     12.59 o 
  -4   4   2       14.53        1.07      7.90 o 
  -3   4   2      548.48      553.92     22.78 o 
  -2   4   2     1515.81     1534.88     34.17 o 
  -1   4   2      491.37      578.39     12.99 o 
   0   4   2     2066.99     2002.36     31.71 o 
   1   4   2       34.32       15.30      5.40 o 
   2   4   2     2352.33     2242.86     32.05 o 
   3   4   2      442.73      412.71     14.12 o 
   4   4   2      478.35      517.01     31.92 o 
   5   4   2      293.08      278.14     28.44 o 
   6   4   2       96.01       78.85     21.45 o 
   7   4   2      477.41      430.94     60.96 o 
  -5   5   2      358.26      317.19     34.24 o 
  -4   5   2       39.51       56.61     11.90 o 
  -3   5   2        1.86       -3.43      4.81 o 
  -2   5   2      178.61      182.67     11.70 o 
  -1   5   2      912.24      997.17     18.56 o 
   0   5   2     1858.72     1850.95     26.70 o 
   1   5   2     2096.35     2185.59     46.41 o 
   2   5   2      612.56      641.58     14.44 o 
   3   5   2       36.43       33.88      5.99 o 
   4   5   2      816.06      786.14     30.13 o 
   5   5   2     1594.23     1681.52     61.31 o 
   6   5   2        0.60      -14.67     14.67 o 
   7   5   2        1.31      -11.27     20.75 o 
  -5   6   2       33.81       31.49     15.38 o 
  -4   6   2       88.51       99.43     17.35 o 
  -3   6   2      136.75      133.51     14.35 o 
  -2   6   2       25.32       19.67      5.94 o 
  -1   6   2      227.29      239.95     17.11 o 
   0   6   2        9.09       -2.75      3.30 o 
   1   6   2       29.40       22.04      6.92 o 
   2   6   2     2066.14     2103.09     35.80 o 
   3   6   2      187.23      192.30     11.43 o 
   4   6   2      461.95      430.99     25.41 o 
   5   6   2     1462.00     1430.31     57.46 o 
   6   6   2      336.89      308.35     35.63 o 
  -5   7   2      162.20      153.21     23.09 o 
  -4   7   2       66.57       61.16     17.26 o 
  -3   7   2      271.20      270.36     17.51 o 
  -2   7   2     1183.68     1331.37     26.12 o 
  -1   7   2      690.33      765.73     25.01 o 
   0   7   2      297.19      290.13     12.28 o 
   1   7   2      713.92      704.50     26.36 o 
   2   7   2      175.19      153.55     15.78 o 
   3   7   2       27.46       26.40      8.12 o 
   4   7   2      515.16      493.43     27.44 o 
   5   7   2      335.74      259.69     24.09 o 
   6   7   2       12.95       12.44     18.05 o 
  -4   8   2       82.79       66.62     16.10 o 
  -3   8   2      131.74      133.17     17.29 o 
  -2   8   2      382.57      399.73     37.97 o 
  -1   8   2      260.10      252.43     34.53 o 
   0   8   2      780.13      757.03     31.26 o 
   1   8   2      114.54      113.32     13.95 o 
   2   8   2        5.15        6.58      5.03 o 
   3   8   2        3.37       -0.93      5.47 o 
   4   8   2      419.32      371.71     35.67 o 
   5   8   2        0.98       -3.56     10.94 o 
   6   8   2      281.05      267.35     34.38 o 
  -4   9   2       57.70       70.52     17.30 o 
  -3   9   2        0.32       -2.53     10.84 o 
  -2   9   2        7.92        9.00      9.36 o 
  -1   9   2      871.89      862.48     36.82 o 
   0   9   2      356.17      378.87     21.62 o 
   1   9   2      154.39      140.78     14.84 o 
   2   9   2      141.85      156.60     25.12 o 
   3   9   2        8.45        2.21      6.40 o 
   4   9   2       48.03       50.12     12.94 o 
   5   9   2       93.35      106.04     18.61 o 
   6   9   2       77.31       72.58     24.85 o 
  -3  10   2      126.11      148.19     20.73 o 
  -2  10   2        5.73       22.40     12.25 o 
  -1  10   2      295.69      298.36     22.93 o 
   0  10   2       67.94       74.19     12.38 o 
   1  10   2     1807.77     1903.33     44.68 o 
   2  10   2      178.28      163.56     21.78 o 
   3  10   2       16.38       17.06     14.88 o 
   4  10   2      115.55      136.88     36.32 o 
   5  10   2      100.41       72.63     33.22 o 
   6  10   2       54.58       60.72     44.26 o 
  -2  11   2        2.23       10.01     12.17 o 
  -1  11   2       73.64       75.34     14.16 o 
   0  11   2       52.24       54.35     49.94 o 
   1  11   2      502.99      493.33     27.66 o 
   2  11   2        0.28       -9.11     11.15 o 
   3  11   2       32.45       34.52     17.72 o 
   4  11   2        7.41       -2.38     16.35 o 
   5  11   2       17.69        6.21     19.27 o 
  -2  12   2       22.15       39.30     45.19 o 
  -1  12   2      210.03      245.07     25.74 o 
   0  12   2      151.38      150.67     18.59 o 
   1  12   2      171.26       98.11     21.99 o 
   2  12   2      658.26      588.24     45.13 o 
   3  12   2      471.65      493.66     53.00 o 
   4  12   2        6.39       37.57     22.39 o 
   0  13   2       22.84       20.26     12.22 o 
   1  13   2      242.17      221.84     22.98 o 
   2  13   2      339.07      382.29     30.82 o 
   3  13   2       12.76       32.17     20.45 o 
   4  13   2      233.65      266.56     40.45 o 
  -3 -13   3       83.18       88.18     27.92 o 
  -2 -13   3       17.90       50.53     13.83 o 
  -1 -13   3        6.33       -6.04     11.35 o 
   0 -13   3        5.72        8.88     12.44 o 
  -4 -12   3        0.10        5.06     19.83 o 
  -3 -12   3        3.99        5.53     19.57 o 
  -2 -12   3      727.85      790.95    118.10 o 
  -1 -12   3        1.97        7.60      9.98 o 
   0 -12   3        0.20       28.52     36.02 o 
   1 -12   3       93.07       94.87     17.75 o 
  -5 -11   3      494.61      482.14     51.22 o 
  -4 -11   3       41.28       29.79     38.17 o 
  -3 -11   3       10.67       22.63     18.29 o 
  -2 -11   3      317.14      275.68     32.07 o 
  -1 -11   3      391.88      401.17     22.12 o 
   0 -11   3      328.17      363.51     22.14 o 
   1 -11   3       21.86       16.02     12.90 o 
   2 -11   3       18.36        9.06     12.43 o 
  -5 -10   3      206.07      222.85     35.82 o 
  -4 -10   3       23.28       14.50     12.57 o 
  -3 -10   3      192.04      179.65     21.79 o 
  -2 -10   3       29.82       26.43     13.90 o 
  -1 -10   3      701.94      725.87     48.24 o 
   0 -10   3      420.36      396.77     21.19 o 
   1 -10   3        0.04       -1.18      8.14 o 
   2 -10   3      195.14      211.81     24.26 o 
   3 -10   3        0.21       13.34     15.05 o 
  -6  -9   3      277.21      379.36     43.21 o 
  -5  -9   3      438.03      396.51     38.82 o 
  -4  -9   3      129.06      133.49     21.29 o 
  -3  -9   3      315.01      311.10     26.31 o 
  -2  -9   3       51.93       58.02     12.88 o 
  -1  -9   3      247.49      197.89     43.97 o 
   0  -9   3      127.23      124.80     12.42 o 
   1  -9   3      699.14      732.59     24.43 o 
   2  -9   3      383.30      369.37     24.84 o 
   3  -9   3       10.14       -3.66     13.14 o 
  -6  -8   3      100.41      104.40     26.83 o 
  -5  -8   3      202.74      215.10     64.69 o 
  -4  -8   3      988.06      981.45     40.36 o 
  -3  -8   3     3558.81     3577.16     82.61 o 
  -2  -8   3      491.13      531.05     32.98 o 
  -1  -8   3        0.17       10.50     11.81 o 
   0  -8   3      481.12      468.62     23.16 o 
   1  -8   3     1864.16     1851.39     37.95 o 
   2  -8   3       32.94       34.89     10.49 o 
   3  -8   3      918.74     1008.07     37.26 o 
   4  -8   3        3.57       -0.90     12.80 o 
  -6  -7   3      311.49      323.94     39.18 o 
  -5  -7   3      527.22      491.61     40.43 o 
  -4  -7   3       41.93       32.34     12.89 o 
  -3  -7   3      841.91      783.64     33.34 o 
  -2  -7   3       47.65       49.13     10.35 o 
  -1  -7   3       56.84       29.91      9.52 o 
   0  -7   3      174.07      170.49     12.07 o 
   1  -7   3      211.73      196.75     12.45 o 
   2  -7   3      154.49      150.12     15.41 o 
   3  -7   3      804.36      859.95     32.35 o 
   4  -7   3       28.24       27.53     12.48 o 
  -6  -6   3      167.34      138.72     27.81 o 
  -5  -6   3      398.54      330.24     33.76 o 
  -4  -6   3      305.45      270.87     50.74 o 
  -3  -6   3     2289.70     2226.03     57.64 o 
  -2  -6   3      680.17      704.66     33.65 o 
   0  -6   3        0.11       -2.01      4.52 o 
   1  -6   3        6.76        9.41      4.30 o 
   2  -6   3       23.32       22.17      7.56 o 
   3  -6   3        9.08       10.28      8.19 o 
   4  -6   3      197.43      210.87     22.71 o 
   5  -6   3      258.29      260.32     59.17 o 
  -6  -5   3       23.78       20.39     18.78 o 
  -5  -5   3      165.03      210.43     27.14 o 
  -4  -5   3     2599.69     2574.58     54.16 o 
  -3  -5   3     4896.01     5069.70     98.31 o 
  -2  -5   3       30.93       52.22      9.09 o 
  -1  -5   3       97.24       78.78     13.74 o 
   0  -5   3     1015.38      966.32     22.31 o 
   1  -5   3       10.30        3.79      3.47 o 
   2  -5   3        8.27       16.52      6.23 o 
   3  -5   3       32.52       28.87      9.10 o 
   4  -5   3       73.33       67.53     14.73 o 
   5  -5   3        9.48        3.29     15.40 o 
  -6  -4   3       45.26       47.03     34.84 o 
  -5  -4   3      111.34       87.71     19.80 o 
  -4  -4   3      340.06      414.46     30.14 o 
  -3  -4   3      356.82      372.56     15.12 o 
  -2  -4   3      734.31      741.41     31.25 o 
  -1  -4   3     8786.36     9133.35    162.04 o 
   0  -4   3      157.56      141.62      7.50 o 
   1  -4   3       39.25       42.04      5.06 o 
   2  -4   3      892.63      904.19     25.56 o 
   3  -4   3      226.82      217.19     20.39 o 
   4  -4   3      430.16      438.97     26.19 o 
   5  -4   3      712.27      755.04     63.94 o 
   6  -4   3        8.05        0.59     17.77 o 
  -7  -3   3      122.02      179.15     46.40 o 
  -6  -3   3        2.27        8.83     16.72 o 
  -5  -3   3       29.80        9.00     13.18 o 
  -4  -3   3       92.29       66.15     13.28 o 
  -3  -3   3       16.14       17.11      5.17 o 
  -2  -3   3     2539.17     2610.04     42.35 o 
  -1  -3   3       53.95       59.39      5.90 o 
   0  -3   3      300.51      289.99      8.22 o 
   1  -3   3     2178.91     2174.95     32.67 o 
   2  -3   3     3468.66     3553.15     61.47 o 
   3  -3   3      623.32      649.43     34.36 o 
   4  -3   3      375.24      387.76     31.16 o 
   5  -3   3        8.76        2.85      9.76 o 
   6  -3   3      245.84      276.16     35.64 o 
  -6  -2   3      694.27      710.99     39.34 o 
  -5  -2   3       99.34       96.21     15.90 o 
  -4  -2   3       83.38       36.37     22.08 o 
  -3  -2   3     2152.75     2390.22     46.27 o 
  -2  -2   3     1026.60     1099.36     40.74 o 
  -1  -2   3      784.66      861.42     16.79 o 
   0  -2   3      179.60      170.79      5.87 o 
   1  -2   3      532.27      486.72      8.84 o 
   2  -2   3     1045.96     1049.04     36.90 o 
   3  -2   3      163.90      155.08     13.53 o 
   4  -2   3      631.64      575.12     26.70 o 
   5  -2   3      641.17      689.16     34.38 o 
   6  -2   3       39.33       17.57     16.12 o 
  -6  -1   3       49.95       46.48     15.75 o 
  -5  -1   3      550.13      495.47     29.13 o 
  -4  -1   3     2183.19     2100.68     75.47 o 
  -3  -1   3     2163.78     2390.54     39.44 o 
  -2  -1   3        1.46        5.36      2.88 o 
  -1  -1   3     4809.88     4454.81    114.53 o 
   1  -1   3    40794.96    40141.20    350.78 o 
   2  -1   3     3456.17     3332.48     50.75 o 
   3  -1   3      269.84      264.16     12.56 o 
   4  -1   3       50.60       43.27      7.73 o 
   5  -1   3      290.15      265.57     22.76 o 
   6  -1   3        2.66       10.01     16.42 o 
  -6   0   3      187.88      149.19     26.82 o 
  -5   0   3        7.17       16.38      9.87 o 
  -4   0   3     1721.28     1724.75     44.70 o 
  -3   0   3       20.30       36.77      6.65 o 
  -2   0   3     1185.76     1273.75     25.33 o 
  -1   0   3      633.34      716.05     19.89 o 
   0   0   3        9.48       -0.39      2.15 o 
   1   0   3      406.45      362.68      6.68 o 
   2   0   3      153.24      138.51      5.66 o 
   3   0   3      361.09      400.58     14.74 o 
   4   0   3      662.85      690.41     22.30 o 
   5   0   3      704.79      732.10     32.84 o 
   6   0   3      185.54      239.87     32.34 o 
  -6   1   3        0.99       -6.31     14.81 o 
  -5   1   3      231.51      250.58     20.74 o 
  -4   1   3      660.28      653.97     27.16 o 
  -3   1   3     3252.10     3396.32     52.12 o 
  -2   1   3     2309.00     2532.76     37.47 o 
  -1   1   3      248.63      275.39      9.79 o 
   1   1   3     7564.09     7403.25     65.38 o 
   2   1   3      113.22      102.20      4.59 o 
   3   1   3       53.43       54.70      6.42 o 
   4   1   3      155.34      118.72     11.35 o 
   5   1   3      135.42      133.71     15.19 o 
   6   1   3      154.99      118.35     47.80 o 
  -6   2   3      164.37       83.42     31.90 o 
  -5   2   3      151.76      109.69     21.21 o 
  -4   2   3      461.14      509.60     18.08 o 
  -3   2   3      699.57      754.69     19.02 o 
  -2   2   3      640.22      696.60     15.86 o 
  -1   2   3     3983.89     3785.72     51.18 o 
   1   2   3      777.45      792.99      9.27 o 
   2   2   3        9.39        9.37      2.25 o 
   3   2   3      588.83      618.61     18.90 o 
   4   2   3      439.15      403.88     21.26 o 
   5   2   3     1332.65     1340.20     44.54 o 
   6   2   3       18.41       10.27     12.43 o 
   7   2   3       11.53      -11.26     17.46 o 
  -6   3   3      245.56      275.43     56.75 o 
  -5   3   3       62.30       56.80     17.79 o 
  -4   3   3        9.97        8.20      9.69 o 
  -3   3   3      316.09      282.01     15.95 o 
  -2   3   3     2110.08     2164.22     34.61 o 
  -1   3   3     4261.18     4417.36     49.89 o 
   0   3   3        1.23       -1.46      1.46 o 
   1   3   3     5755.88     5482.40     51.57 o 
   2   3   3      414.73      349.51      8.95 o 
   3   3   3       11.48       19.13      5.52 o 
   4   3   3     1337.60     1421.39     60.33 o 
   5   3   3      999.69     1067.33     38.69 o 
   6   3   3        0.08        6.72     12.75 o 
   7   3   3       17.08        8.15     20.81 o 
  -6   4   3       14.46      -15.90     15.90 o 
  -5   4   3        1.39       -3.38     12.06 o 
  -4   4   3      171.67      197.51     17.41 o 
  -3   4   3      212.49      150.43     13.43 o 
  -2   4   3      287.28      309.08     10.86 o 
  -1   4   3      275.86      229.33     23.70 o 
   0   4   3       29.20       24.58      3.57 o 
   1   4   3      318.31      256.67     12.54 o 
   2   4   3      473.68      475.27     12.48 o 
   3   4   3     1671.86     1709.10     34.28 o 
   4   4   3       26.80       10.45      9.30 o 
   5   4   3       40.78       34.98     14.33 o 
   6   4   3      233.94      239.63     30.25 o 
   7   4   3      235.97      135.67     41.51 o 
  -5   5   3      436.91      414.43     74.27 o 
  -4   5   3      260.80      219.71     24.29 o 
  -3   5   3      209.54      191.62     16.28 o 
  -2   5   3       24.19       30.85      4.81 o 
  -1   5   3     3077.76     3112.40     40.65 o 
   0   5   3      275.77      286.36      9.72 o 
   1   5   3     2375.57     2393.35     49.71 o 
   2   5   3        7.89        4.43      3.18 o 
   3   5   3     1510.27     1619.79     33.38 o 
   4   5   3     1238.31     1216.55     39.45 o 
   5   5   3       59.18       33.60     16.72 o 
   6   5   3        0.03        3.06     16.31 o 
   7   5   3        1.95       -1.73     22.29 o 
  -5   6   3      939.53      859.30     50.15 o 
  -4   6   3      198.47      182.41     16.71 o 
  -3   6   3       40.22       18.75      7.56 o 
  -2   6   3      404.56      428.12     17.19 o 
  -1   6   3       22.86       19.28      4.67 o 
   0   6   3        0.65        0.04      4.17 o 
   1   6   3     4221.86     4477.19     82.16 o 
   2   6   3      959.53     1006.33     24.85 o 
   3   6   3       12.91       18.56      5.82 o 
   4   6   3      474.89      482.23     25.87 o 
   5   6   3      244.53      244.33     27.60 o 
   6   6   3      460.76      432.36     39.81 o 
  -5   7   3       69.71       49.36     17.42 o 
  -4   7   3      522.58      571.38     26.60 o 
  -3   7   3      131.31      146.26     16.09 o 
  -2   7   3      100.83       85.16      8.20 o 
  -1   7   3      240.20      262.48     20.49 o 
   0   7   3        0.91        1.89      5.45 o 
   1   7   3       53.71       66.88     10.80 o 
   2   7   3       66.51       44.45      6.56 o 
   3   7   3      451.47      457.75     17.93 o 
   4   7   3       57.37       45.14     10.53 o 
   5   7   3       83.86       91.36     16.14 o 
   6   7   3      182.45      184.67     29.23 o 
  -4   8   3      563.15      577.40     48.00 o 
  -3   8   3       47.35       56.84     11.26 o 
  -2   8   3      495.69      558.77     26.58 o 
  -1   8   3       78.94       66.94     24.17 o 
   0   8   3        6.85       11.08      5.61 o 
   1   8   3     1452.78     1603.20     44.97 o 
   2   8   3      362.98      369.56     23.78 o 
   3   8   3       31.77       29.03      6.59 o 
   4   8   3        3.08       12.81     11.99 o 
   5   8   3        0.90       -6.54     10.48 o 
   6   8   3        5.25       18.83     18.76 o 
  -4   9   3        5.49       -7.07     12.63 o 
  -3   9   3        7.97        0.04     10.89 o 
  -2   9   3     1344.52     1409.22     46.27 o 
  -1   9   3      340.41      310.68     29.70 o 
   0   9   3      569.33      599.28     24.36 o 
   1   9   3        8.54       11.83      6.71 o 
   2   9   3      212.49      243.97     22.01 o 
   3   9   3      732.87      786.19     22.93 o 
   4   9   3      653.98      659.19     24.38 o 
   5   9   3      716.85      688.95     36.68 o 
   6   9   3        0.00        3.11     19.69 o 
  -3  10   3       38.37       35.02     15.36 o 
  -2  10   3      527.62      560.74     31.42 o 
  -1  10   3       34.39       44.41     12.71 o 
   0  10   3     1006.70     1007.40     33.72 o 
   1  10   3     1417.45     1311.00     36.23 o 
   2  10   3      497.76      487.01     30.77 o 
   3  10   3       56.15       51.39     17.87 o 
   4  10   3      202.43      164.30     27.07 o 
   5  10   3     1424.55     1394.68     68.62 o 
   6  10   3        2.21      -19.46     19.46 o 
  -2  11   3       90.86       98.71     17.29 o 
  -1  11   3      117.90      126.34     16.96 o 
   0  11   3       87.67       79.09     13.23 o 
   1  11   3        0.35       -2.74      7.82 o 
   2  11   3     2208.07     2281.43     75.53 o 
   3  11   3        0.17       13.46     15.18 o 
   4  11   3      156.76      188.69     41.71 o 
   5  11   3       76.65      111.10     34.45 o 
  -2  12   3       11.36       10.26     51.72 o 
  -1  12   3      123.41      158.67     19.41 o 
   0  12   3       71.96      101.82     20.17 o 
   1  12   3       25.59       41.60     13.30 o 
   2  12   3       66.72       77.32     22.55 o 
   3  12   3       50.68       72.60     22.65 o 
   4  12   3       79.56       49.63     22.89 o 
  -1  13   3       60.41       41.47     73.33 o 
   0  13   3        2.37        2.75     12.38 o 
   1  13   3      447.34      465.93     31.38 o 
   2  13   3      181.22      132.17     21.11 o 
   3  13   3       63.57       65.31     24.15 o 
   4  13   3      102.27      106.87     37.33 o 
   2  14   3       50.92       30.28     23.57 o 
  -3 -13   4      214.00      261.48     30.42 o 
  -2 -13   4        1.47       -5.16     11.44 o 
  -1 -13   4       62.95       68.27     14.95 o 
  -4 -12   4       41.65       11.19     22.08 o 
  -3 -12   4     1126.90     1223.06     64.36 o 
  -2 -12   4       52.89       58.09     16.88 o 
  -1 -12   4      121.95      118.53     16.16 o 
   0 -12   4      398.20      438.29     25.87 o 
   1 -12   4      112.44       85.84     19.46 o 
  -5 -11   4       21.18        5.50     20.34 o 
  -4 -11   4      184.93      127.06     48.38 o 
  -3 -11   4      177.81      148.50     27.52 o 
  -2 -11   4       49.84       42.80     24.48 o 
  -1 -11   4      421.44      428.95     24.47 o 
   0 -11   4       14.98       16.76      9.30 o 
   1 -11   4       48.06       23.95     16.85 o 
   2 -11   4      109.87      126.49     26.10 o 
  -5 -10   4       27.41        9.58     32.66 o 
  -4 -10   4       18.91       11.02     12.59 o 
  -3 -10   4       50.95       47.36     15.02 o 
  -2 -10   4      218.31      249.55     22.84 o 
  -1 -10   4        9.03       25.78     13.71 o 
   0 -10   4        6.83        8.22      7.73 o 
   1 -10   4      309.51      308.82     30.32 o 
   2 -10   4        3.61        7.60     11.24 o 
   3 -10   4      353.40      322.78     36.37 o 
  -6  -9   4      193.42      216.91     35.54 o 
  -5  -9   4       21.51        2.22     17.28 o 
  -4  -9   4       45.97       39.09     14.04 o 
  -3  -9   4      147.03      129.45     28.18 o 
  -2  -9   4        6.26       10.15      9.33 o 
  -1  -9   4      872.62      912.53     41.59 o 
   0  -9   4       82.90       74.96     10.16 o 
   1  -9   4        1.48       -2.34      6.80 o 
   2  -9   4       32.69       23.93     10.77 o 
   3  -9   4        5.25       -3.34     11.62 o 
  -6  -8   4      194.64      211.13     54.24 o 
  -5  -8   4       49.14       12.96     28.82 o 
  -4  -8   4      242.62      242.64     23.42 o 
  -3  -8   4      160.67      187.68     20.69 o 
  -2  -8   4      295.78      341.75     23.48 o 
  -1  -8   4        6.42       15.46     19.69 o 
   0  -8   4      895.84      954.23     26.14 o 
   1  -8   4      208.40      224.52     14.42 o 
   2  -8   4        2.90        7.04      8.09 o 
   3  -8   4       26.25       23.33     12.04 o 
   4  -8   4        6.46       -0.82     22.99 o 
  -6  -7   4      584.55      649.53     51.20 o 
  -5  -7   4        9.85        0.65     14.25 o 
  -4  -7   4       38.90       31.26     14.66 o 
  -3  -7   4       28.41       24.02     10.85 o 
  -2  -7   4      271.42      259.36     19.93 o 
  -1  -7   4      893.30      942.66     58.43 o 
   0  -7   4        0.04        3.39      4.80 o 
   1  -7   4       39.36       50.97      7.67 o 
   2  -7   4      258.47      233.17     21.78 o 
   3  -7   4       64.86       27.03     10.94 o 
   4  -7   4      118.03      108.14     17.94 o 
  -6  -6   4      673.22      729.01     52.42 o 
  -5  -6   4      949.10      892.21     49.39 o 
  -4  -6   4      313.19      306.24     29.09 o 
  -3  -6   4      542.00      511.39     28.01 o 
  -2  -6   4      185.84      172.43     16.12 o 
  -1  -6   4      158.39      128.98     17.56 o 
   0  -6   4        0.48        7.78      4.70 o 
   1  -6   4      398.61      367.46     20.06 o 
   2  -6   4      694.40      700.01     25.17 o 
   3  -6   4      443.94      429.50     47.31 o 
   4  -6   4       13.87       13.40     11.70 o 
   5  -6   4       39.95       36.03     19.52 o 
  -6  -5   4      102.24       77.98     49.14 o 
  -5  -5   4       42.75       39.39     16.05 o 
  -4  -5   4     1144.14     1077.07     30.80 o 
  -3  -5   4      984.74      997.98     40.49 o 
  -2  -5   4      259.94      332.28     22.96 o 
  -1  -5   4     1672.22     1614.19     34.64 o 
   0  -5   4     1176.41     1140.16     24.01 o 
   1  -5   4     1070.00     1040.53     20.03 o 
   2  -5   4       67.30       79.94      9.83 o 
   3  -5   4      117.19      141.66     18.57 o 
   4  -5   4      159.66      153.70     22.45 o 
   5  -5   4        3.74        6.48     13.27 o 
  -6  -4   4        7.52       -1.20     17.38 o 
  -5  -4   4       16.05       14.64     13.29 o 
  -4  -4   4       69.64       89.13     11.74 o 
  -3  -4   4      158.50      161.68     12.07 o 
  -2  -4   4      390.46      370.56     19.04 o 
  -1  -4   4       76.13       84.25      6.52 o 
   0  -4   4      423.32      468.74     10.84 o 
   1  -4   4     2983.46     2858.57     42.61 o 
   2  -4   4     3768.10     3654.53    124.46 o 
   3  -4   4        1.26       -2.50      7.10 o 
   4  -4   4       79.75       85.83     15.65 o 
   5  -4   4        0.06        3.98     11.69 o 
  -6  -3   4       67.97       17.33     18.16 o 
  -5  -3   4       10.29       11.39     13.12 o 
  -4  -3   4        0.20        0.39      6.47 o 
  -3  -3   4        2.62        0.60      4.26 o 
  -2  -3   4      583.80      675.55     24.41 o 
  -1  -3   4     3222.93     3329.39     48.57 o 
   0  -3   4      334.88      303.18      7.71 o 
   1  -3   4     3078.44     2934.56     41.55 o 
   2  -3   4     2608.29     2675.58    141.12 o 
   3  -3   4      807.50      846.61     28.48 o 
   4  -3   4       42.76       46.12     13.53 o 
   5  -3   4       38.90       37.27     12.74 o 
   6  -3   4        6.48        7.32     19.25 o 
  -6  -2   4       23.40       28.12     14.32 o 
  -5  -2   4     1529.49     1554.04     77.19 o 
  -4  -2   4       70.99      114.56     14.20 o 
  -3  -2   4        1.04        1.32      5.42 o 
  -2  -2   4       23.67        8.44      7.02 o 
  -1  -2   4     2480.14     2536.50     33.34 o 
   0  -2   4     1311.06     1317.72     15.98 o 
   1  -2   4       72.99       90.37      4.62 o 
   2  -2   4     1052.74     1045.02     23.77 o 
   3  -2   4     2420.94     2523.09     53.02 o 
   4  -2   4     1389.23     1496.13     43.41 o 
   5  -2   4      312.31      321.56     25.77 o 
   6  -2   4      174.79      179.65     31.94 o 
  -6  -1   4      108.49       72.95     18.43 o 
  -5  -1   4      584.52      577.89     36.09 o 
  -4  -1   4      748.05      724.32     28.63 o 
  -3  -1   4      626.95      650.14     31.44 o 
  -2  -1   4       17.83        4.59      4.88 o 
  -1  -1   4        1.64       -1.81      2.22 o 
   0  -1   4     2116.96     2021.76    130.44 o 
   1  -1   4     8868.93     8669.96     82.16 o 
   2  -1   4     1108.19     1210.12     22.72 o 
   3  -1   4       15.32        5.37      5.39 o 
   4  -1   4       13.80       -1.54      5.37 o 
   5  -1   4      292.06      273.09     33.05 o 
   6  -1   4      477.27      467.28     45.50 o 
  -6   0   4      301.42      303.83     37.41 o 
  -5   0   4      800.96      841.62     35.32 o 
  -4   0   4     1696.35     1711.62     45.19 o 
  -3   0   4     1113.54     1099.12     32.96 o 
  -2   0   4      600.37      579.62     17.40 o 
  -1   0   4       67.68       76.64      5.45 o 
   1   0   4      299.27      293.70      5.81 o 
   2   0   4       13.56       19.50      3.38 o 
   3   0   4      464.90      449.51     21.89 o 
   4   0   4      284.64      280.38     19.95 o 
   5   0   4       66.08       54.43     12.33 o 
   6   0   4        3.71       -2.66     14.95 o 
  -6   1   4        8.41       -2.89     15.94 o 
  -5   1   4     1365.74     1396.59     50.45 o 
  -4   1   4      609.39      614.55     39.04 o 
  -3   1   4       21.54       15.80      8.06 o 
  -2   1   4     4829.70     5008.00     86.87 o 
  -1   1   4     2217.39     2151.25     35.73 o 
   1   1   4     7372.60     7056.35     92.60 o 
   2   1   4      682.82      687.19     10.77 o 
   3   1   4      108.29      100.51      7.89 o 
   4   1   4     1488.66     1484.16     34.16 o 
   5   1   4      426.30      424.43     21.87 o 
   6   1   4      114.75      103.98     23.98 o 
  -6   2   4       26.23       12.69     17.32 o 
  -5   2   4      131.81      120.78     22.31 o 
  -4   2   4       42.03       41.61      7.26 o 
  -3   2   4      271.64      239.90     11.13 o 
  -2   2   4     1461.52     1391.05     24.87 o 
  -1   2   4      290.46      258.00      9.68 o 
   0   2   4     5144.00     5194.99     84.54 o 
   1   2   4     1289.81     1267.57     13.79 o 
   2   2   4     2020.01     1972.04     20.69 o 
   3   2   4     4918.37     4972.53     71.94 o 
   4   2   4       32.11       24.55     12.23 o 
   5   2   4       90.07       85.07     13.60 o 
   6   2   4      156.07      131.71     19.55 o 
  -6   3   4       83.39       59.68     23.55 o 
  -5   3   4        2.34        4.97     12.86 o 
  -4   3   4      624.64      606.77     27.79 o 
  -3   3   4      191.57      200.59     15.68 o 
  -2   3   4      518.60      504.15     14.00 o 
  -1   3   4       21.09       14.84      3.28 o 
   0   3   4     5389.66     5378.46     61.74 o 
   1   3   4      228.31      219.31      6.41 o 
   2   3   4      417.34      416.84      9.79 o 
   3   3   4      239.37      189.10     12.60 o 
   4   3   4      178.06      235.76     15.56 o 
   5   3   4     1849.85     1858.53     68.47 o 
   6   3   4      647.89      669.63     64.40 o 
   7   3   4       48.35       29.05     23.16 o 
  -6   4   4        0.78       18.99     19.25 o 
  -5   4   4        7.22        5.40     13.21 o 
  -4   4   4      353.17      395.76     31.60 o 
  -3   4   4      661.16      649.97     20.13 o 
  -2   4   4      541.14      508.21     16.05 o 
  -1   4   4      560.63      613.08     16.24 o 
   0   4   4     2465.02     2447.34     35.72 o 
   1   4   4       53.18       61.20      9.43 o 
   2   4   4       29.01       12.29      3.45 o 
   3   4   4     2136.32     2087.32     45.67 o 
   4   4   4      295.29      313.62     20.89 o 
   5   4   4     1052.36      979.16     47.55 o 
   6   4   4      526.26      480.77     62.05 o 
   7   4   4      452.59      388.16     59.11 o 
  -5   5   4       30.97       21.78     30.63 o 
  -4   5   4      146.26      147.91     21.98 o 
  -3   5   4      525.62      464.19     21.64 o 
  -2   5   4       84.18      105.32      7.38 o 
  -1   5   4     3246.05     3338.13     45.14 o 
   0   5   4      488.70      480.02      9.86 o 
   1   5   4     1055.58     1010.43     66.74 o 
   2   5   4      578.78      604.50     14.22 o 
   3   5   4      133.02      134.22     10.74 o 
   4   5   4      527.90      563.02     31.75 o 
   5   5   4      336.91      374.69     40.79 o 
   6   5   4      300.35      278.63     32.61 o 
  -5   6   4       10.28       13.96     13.79 o 
  -4   6   4      411.96      454.42     23.35 o 
  -3   6   4       56.20       53.51      9.21 o 
  -2   6   4      141.26      136.44      9.04 o 
  -1   6   4      413.41      362.51     13.41 o 
   0   6   4      774.36      804.62     25.98 o 
   1   6   4      419.51      351.00     46.81 o 
   2   6   4       18.68       33.04      4.67 o 
   3   6   4      346.88      323.55     15.49 o 
   4   6   4        4.26        4.55      6.44 o 
   5   6   4     1096.11      999.43     47.07 o 
   6   6   4      161.20      141.63     26.45 o 
  -5   7   4      513.83      556.23     39.08 o 
  -4   7   4      502.79      548.84     26.53 o 
  -3   7   4       21.24       27.43     10.28 o 
  -2   7   4      297.58      283.87     15.68 o 
  -1   7   4      175.58      175.34     11.99 o 
   0   7   4     3061.02     3043.81     49.65 o 
   1   7   4      300.42      242.44     24.36 o 
   2   7   4        0.65        3.07      3.99 o 
   3   7   4      329.12      350.64     16.26 o 
   4   7   4        3.09        3.44      6.50 o 
   5   7   4       22.31       12.56     11.07 o 
   6   7   4      252.18      207.81     30.76 o 
  -4   8   4       20.10       17.23     10.79 o 
  -3   8   4      269.29      297.31     21.64 o 
  -2   8   4       35.55       36.56     10.09 o 
  -1   8   4       43.27       32.15     10.59 o 
   0   8   4     1584.29     1638.22     39.99 o 
   1   8   4       30.01       42.55     13.93 o 
   2   8   4      882.74      862.09     33.08 o 
   3   8   4        7.82        5.12      9.49 o 
   4   8   4        1.56       -6.90      6.90 o 
   5   8   4        6.85        8.58     11.55 o 
   6   8   4      352.46      404.21     39.58 o 
  -4   9   4        0.58       -9.29     13.72 o 
  -3   9   4      176.88      208.48     24.32 o 
  -2   9   4       49.10       38.60     10.98 o 
  -1   9   4      130.80      107.98     39.50 o 
   0   9   4       10.40       20.82      8.49 o 
   1   9   4       20.34       10.07      6.86 o 
   2   9   4     3021.96     3083.99     73.68 o 
   3   9   4       58.04       41.48      8.65 o 
   4   9   4       17.98       15.11      8.12 o 
   5   9   4       37.36       22.77     13.61 o 
   6   9   4      212.32      180.22     49.61 o 
  -3  10   4        0.42       -8.82     12.33 o 
  -2  10   4        0.15        4.67      9.39 o 
  -1  10   4      487.09      600.03     38.61 o 
   0  10   4      160.08      166.68     16.38 o 
   1  10   4      367.82      374.19     21.66 o 
   2  10   4       20.23        3.51     10.12 o 
   3  10   4      320.75      300.44     22.51 o 
   4  10   4      559.59      644.11     48.50 o 
   5  10   4       67.98       49.26     20.70 o 
   6  10   4       75.16       75.61     28.29 o 
  -2  11   4       48.43       39.14     13.08 o 
  -1  11   4       12.34       12.66     26.41 o 
   0  11   4      107.68      107.26     15.16 o 
   1  11   4      283.24      274.95     23.11 o 
   2  11   4      660.19      622.16     36.93 o 
   3  11   4      458.42      469.85     48.68 o 
   4  11   4       28.54       -5.16     19.70 o 
   5  11   4       27.24       17.37     31.35 o 
  -2  12   4      539.73      626.74     46.32 o 
  -1  12   4      257.90      323.81     37.17 o 
   0  12   4       26.24       23.67     17.25 o 
   1  12   4      134.66      118.92     15.84 o 
   2  12   4      122.64      100.91     16.15 o 
   3  12   4      148.39      116.83     26.31 o 
   4  12   4      237.52      272.50     43.42 o 
   5  12   4      126.77      147.49     33.24 o 
  -1  13   4        8.49       -5.86     13.00 o 
   0  13   4      166.29      163.21     22.08 o 
   1  13   4      108.55      116.53     17.25 o 
   2  13   4       85.07       76.07     17.35 o 
   3  13   4       54.82       60.77     24.10 o 
   4  13   4       26.94       34.94     24.08 o 
   2  14   4        4.66       -8.75     17.80 o 
  -2 -13   5      135.87      163.09     19.98 o 
  -1 -13   5      205.08      260.63     35.77 o 
  -4 -12   5      217.54      189.28     36.49 o 
  -3 -12   5      110.63      143.41     22.77 o 
  -2 -12   5      335.56      316.84     29.33 o 
  -1 -12   5       57.84       50.66     13.37 o 
   0 -12   5      198.49      221.11     32.59 o 
   1 -12   5      133.81       95.52     23.24 o 
  -5 -11   5       14.31       -7.53     40.72 o 
  -4 -11   5        7.24      -11.49     17.90 o 
  -3 -11   5       13.58        4.84     16.03 o 
  -2 -11   5      209.26      213.89     22.72 o 
  -1 -11   5      326.72      333.52     22.45 o 
   0 -11   5       16.89       12.87      9.52 o 
   1 -11   5      213.29      216.16     21.42 o 
   2 -11   5      284.82      336.15     79.06 o 
  -5 -10   5       40.47       53.07     37.27 o 
  -4 -10   5      107.50      115.98     19.61 o 
  -3 -10   5        4.17       -2.58     12.13 o 
  -2 -10   5      157.05      169.35     17.13 o 
  -1 -10   5       75.68      108.67     27.39 o 
   0 -10   5      398.89      336.55     20.13 o 
   1 -10   5       86.36       88.97     14.30 o 
   2 -10   5      320.92      358.68     40.54 o 
   3 -10   5      248.52      220.63     44.59 o 
  -5  -9   5     1061.49     1164.37     61.47 o 
  -4  -9   5       74.89       72.48     21.95 o 
  -3  -9   5        0.82        6.16     10.46 o 
  -2  -9   5      730.47      690.76     32.29 o 
  -1  -9   5      284.60      258.03     40.78 o 
   0  -9   5      145.83      133.80     12.83 o 
   1  -9   5      311.14      305.15     21.56 o 
   2  -9   5        3.76       14.18     10.16 o 
   3  -9   5        7.96        6.79     15.21 o 
  -6  -8   5        7.46       -2.32     20.20 o 
  -5  -8   5      971.46      954.82     54.81 o 
  -4  -8   5      746.54      745.95     63.27 o 
  -3  -8   5      852.54      855.83     37.87 o 
  -2  -8   5       12.57       17.98      9.16 o 
  -1  -8   5        1.99       11.08      6.00 o 
   0  -8   5     2439.17     2445.44     45.56 o 
   1  -8   5      154.90      160.64     13.19 o 
   2  -8   5      111.10      112.58     17.09 o 
   3  -8   5        3.88       -2.92     10.50 o 
   4  -8   5      193.94      225.05     44.51 o 
  -6  -7   5       40.58       59.16     40.17 o 
  -5  -7   5      127.46      119.81     66.39 o 
  -4  -7   5       12.68      -18.88     19.46 o 
  -3  -7   5     5052.21     5041.95    104.00 o 
  -2  -7   5     2601.40     2570.10     61.72 o 
  -1  -7   5        4.82        6.99      5.20 o 
   0  -7   5       56.71       60.14     12.96 o 
   1  -7   5      275.12      285.76     14.96 o 
   2  -7   5     1888.22     1930.63     48.74 o 
   3  -7   5      513.07      479.36     26.64 o 
   4  -7   5       44.26       15.64     12.52 o 
  -6  -6   5        0.39       -1.31     17.17 o 
  -5  -6   5      448.32      455.21     39.41 o 
  -4  -6   5       96.75      104.65     30.23 o 
  -3  -6   5      396.47      485.95     28.46 o 
  -2  -6   5     1898.22     1863.24     48.59 o 
  -1  -6   5        2.20        3.57      4.59 o 
   0  -6   5     3882.35     3696.95     70.33 o 
   1  -6   5        0.11        1.82      4.21 o 
   2  -6   5      474.56      481.82     25.67 o 
   3  -6   5       13.15        9.16      8.63 o 
   4  -6   5      244.54      231.09     24.37 o 
   5  -6   5       14.38       24.27     28.26 o 
  -6  -5   5       34.09        4.24     18.14 o 
  -5  -5   5       52.93       38.71     18.45 o 
  -4  -5   5     1067.53      991.33     28.67 o 
  -3  -5   5     1571.21     1472.80     55.48 o 
  -2  -5   5      520.77      530.85     23.71 o 
  -1  -5   5      907.79      911.09     20.39 o 
   0  -5   5       89.42       78.49      6.67 o 
   1  -5   5       12.33        7.89      4.55 o 
   2  -5   5     2071.02     2167.97     38.97 o 
   3  -5   5     2716.53     2730.02     61.31 o 
   4  -5   5      108.49      145.58     19.91 o 
   5  -5   5       51.41       56.63     16.47 o 
  -6  -4   5       28.81        5.10     18.53 o 
  -5  -4   5      577.93      529.16     45.68 o 
  -4  -4   5        0.56        2.83      6.67 o 
  -3  -4   5      250.19      277.38     13.61 o 
  -2  -4   5      240.10      226.29     16.95 o 
  -1  -4   5      755.92      864.91     17.97 o 
   0  -4   5       34.54       42.80      4.03 o 
   1  -4   5      257.40      250.95     10.56 o 
   2  -4   5       72.25       57.05      8.32 o 
   3  -4   5      252.93      253.30     17.43 o 
   4  -4   5        1.28      -13.90     15.59 o 
   5  -4   5      839.38      860.13     50.26 o 
  -6  -3   5        8.58       -7.39     15.99 o 
  -5  -3   5        0.41       -8.94     10.84 o 
  -4  -3   5      325.59      328.51     18.33 o 
  -3  -3   5     1082.21      967.43     45.80 o 
  -2  -3   5      569.08      560.67     30.50 o 
  -1  -3   5       71.94       88.87      7.04 o 
   0  -3   5      435.97      414.81     11.66 o 
   1  -3   5       79.16       71.50      5.82 o 
   2  -3   5     7209.74     7301.59    107.06 o 
   3  -3   5      770.27      856.41     49.49 o 
   4  -3   5       75.27       58.65     14.87 o 
   5  -3   5      438.78      432.41     53.98 o 
   6  -3   5      316.26      241.92     51.30 o 
  -6  -2   5      650.74      784.89     50.34 o 
  -5  -2   5       79.58       81.81     15.00 o 
  -4  -2   5      144.29      140.84     25.61 o 
  -3  -2   5     1337.65     1274.06     32.12 o 
  -2  -2   5      215.34      182.82     23.16 o 
  -1  -2   5     1724.49     1841.80     24.67 o 
   0  -2   5        7.12        8.51      2.15 o 
   1  -2   5      135.77      112.51      5.17 o 
   2  -2   5      231.24      229.09     11.29 o 
   3  -2   5      732.44      751.53     32.69 o 
   4  -2   5      372.92      422.49     43.93 o 
   5  -2   5      136.53       94.90     16.14 o 
   6  -2   5      195.58      137.49     28.62 o 
  -6  -1   5     1954.17     2016.26     62.00 o 
  -5  -1   5       59.66       60.05     13.62 o 
  -4  -1   5     1015.94     1013.29     44.21 o 
  -3  -1   5       12.02       -2.95      5.98 o 
  -2  -1   5      995.38     1040.19     39.93 o 
  -1  -1   5     3646.05     3997.25     84.34 o 
   0  -1   5       47.60       49.52      3.75 o 
   1  -1   5      403.86      370.87      8.90 o 
   2  -1   5      627.59      667.86     21.71 o 
   3  -1   5      306.21      289.28     13.43 o 
   4  -1   5      339.70      301.20     16.13 o 
   5  -1   5      418.79      542.02     65.81 o 
   6  -1   5       63.61       45.31     19.85 o 
  -6   0   5      123.79       67.10     29.62 o 
  -5   0   5       89.41       87.08     15.41 o 
  -4   0   5     2503.29     2551.55     75.78 o 
  -3   0   5      564.80      710.43     25.36 o 
  -2   0   5     2518.30     2817.89     47.97 o 
  -1   0   5      450.57      481.41     13.78 o 
   0   0   5      107.96      121.35      7.41 o 
   1   0   5     8425.68     8511.84     69.22 o 
   2   0   5        1.76       -1.05      2.77 o 
   3   0   5       37.21       42.59      6.88 o 
   4   0   5       80.15       66.03     11.25 o 
   5   0   5       13.40       11.29     10.28 o 
   6   0   5        0.11        6.96     13.06 o 
  -6   1   5      520.21      558.21     49.71 o 
  -5   1   5      425.32      436.05     26.81 o 
  -4   1   5       28.25       24.84     11.80 o 
  -3   1   5      785.65      746.52     40.31 o 
  -2   1   5      107.53       84.03      9.64 o 
  -1   1   5     1213.38     1326.75     38.87 o 
   0   1   5     1138.24     1189.00     21.01 o 
   1   1   5    38099.50    37251.15    335.35 o 
   2   1   5     1937.35     1878.92     22.12 o 
   3   1   5      428.79      382.39     17.65 o 
   4   1   5       10.29        9.56      6.37 o 
   5   1   5      181.57      167.33     20.13 o 
   6   1   5       86.20      112.25     19.28 o 
  -6   2   5       53.96       67.35     22.01 o 
  -5   2   5       31.00       50.43     23.86 o 
  -4   2   5      583.57      584.30     37.05 o 
  -3   2   5     1525.85     1593.07     39.18 o 
  -2   2   5       13.52       27.83      6.77 o 
  -1   2   5      333.96      315.84     13.09 o 
   0   2   5      491.87      531.13      9.84 o 
   1   2   5      638.79      642.36      9.54 o 
   2   2   5      339.33      301.98      7.59 o 
   3   2   5      501.96      565.58     20.71 o 
   4   2   5      341.89      313.73     26.62 o 
   5   2   5       90.70      101.13     13.23 o 
   6   2   5       34.42       17.48     13.77 o 
  -6   3   5      805.66      815.83     89.37 o 
  -5   3   5       23.40        2.67     11.97 o 
  -4   3   5       98.54       82.56     11.22 o 
  -3   3   5       15.95       14.75      4.73 o 
  -2   3   5        0.07       -2.86      3.20 o 
  -1   3   5       20.86       35.07      5.30 o 
   0   3   5     1480.20     1426.18     20.59 o 
   1   3   5     2342.82     2382.42     29.51 o 
   2   3   5       95.45      112.07      5.70 o 
   3   3   5        5.09       -0.62      3.43 o 
   4   3   5     1255.91     1315.65     33.24 o 
   5   3   5        0.34        1.58      7.98 o 
   6   3   5       63.94       44.61     15.12 o 
  -6   4   5       42.15       32.40     20.50 o 
  -5   4   5       49.05       41.31     17.72 o 
  -4   4   5     2341.78     2330.76     79.40 o 
  -3   4   5      247.10      254.69     12.22 o 
  -2   4   5      247.73      248.73     18.55 o 
  -1   4   5      669.31      710.36     15.61 o 
   0   4   5      119.02      136.72      8.37 o 
   1   4   5      603.12      665.89     14.74 o 
   2   4   5     2640.82     2672.62     35.52 o 
   3   4   5      138.10      157.69     11.63 o 
   4   4   5      427.41      407.14     22.89 o 
   5   4   5        1.28        4.01      9.36 o 
   6   4   5      205.11      172.30     21.90 o 
   7   4   5       87.94       70.51     34.88 o 
  -5   5   5        0.28      -11.44     13.10 o 
  -4   5   5     1084.47     1102.34     36.05 o 
  -3   5   5      221.50      248.02     13.56 o 
  -2   5   5     1138.95     1123.44     32.35 o 
  -1   5   5      102.00       73.75      6.48 o 
   0   5   5       43.58       48.84      5.74 o 
   1   5   5        1.52        7.11      5.77 o 
   2   5   5      297.57      301.61     17.96 o 
   3   5   5       34.86       30.64      6.48 o 
   4   5   5      113.78      109.37     11.83 o 
   5   5   5       17.59       24.53     12.84 o 
   6   5   5       16.36       12.89     16.98 o 
  -5   6   5      134.90      155.27     21.98 o 
  -4   6   5      124.03      117.29     14.01 o 
  -3   6   5     1010.75     1120.57     30.59 o 
  -2   6   5     1265.17     1296.42     28.15 o 
  -1   6   5        0.01        4.96      3.79 o 
   0   6   5     2477.69     2578.71     42.42 o 
   1   6   5     2972.99     3147.44     65.24 o 
   2   6   5      127.31       96.64      8.60 o 
   3   6   5       50.96       66.59      8.52 o 
   4   6   5      100.63       85.19     11.13 o 
   5   6   5      125.45      130.54     22.73 o 
   6   6   5       13.21       11.70     21.25 o 
  -5   7   5       82.95       77.92     19.47 o 
  -4   7   5        2.20       -8.41      8.41 o 
  -3   7   5       11.21       13.24      7.83 o 
  -2   7   5        3.40        3.33      5.36 o 
  -1   7   5     1512.48     1524.21     34.62 o 
   0   7   5      509.99      488.93     19.13 o 
   1   7   5      249.09      268.07     19.38 o 
   2   7   5      646.06      650.75     31.29 o 
   3   7   5      856.84      904.93     24.39 o 
   4   7   5       61.94       48.43     13.85 o 
   5   7   5        6.70        5.62     10.09 o 
   6   7   5       33.53       11.49     22.28 o 
  -4   8   5       76.14       54.68     13.71 o 
  -3   8   5      108.85      111.65     15.02 o 
  -2   8   5       62.19       72.52     14.40 o 
  -1   8   5      516.93      580.77     28.69 o 
   0   8   5       78.74       63.82      9.90 o 
   1   8   5     1180.74     1183.59     51.35 o 
   2   8   5      201.55      189.26     18.67 o 
   3   8   5      121.88      149.91     20.48 o 
   4   8   5       84.31       61.99     11.31 o 
   5   8   5       13.56       17.64     12.16 o 
   6   8   5       80.89       74.13     22.90 o 
  -4   9   5       54.75       74.96     18.32 o 
  -3   9   5        0.91       -3.67     10.26 o 
  -2   9   5      189.50      191.06     18.95 o 
  -1   9   5      418.94      483.43     30.22 o 
   0   9   5      184.52      143.16     14.05 o 
   1   9   5      705.63      703.17     28.62 o 
   2   9   5      120.52      125.78     16.99 o 
   3   9   5     4123.08     4153.72    140.35 o 
   4   9   5      147.78      142.17     13.85 o 
   5   9   5      124.51       94.89     16.76 o 
   6   9   5      212.33      157.30     48.21 o 
  -3  10   5       18.64       21.70     17.84 o 
  -2  10   5        5.91        1.84     10.46 o 
  -1  10   5       13.38       16.14     15.08 o 
   0  10   5       45.72       43.30     11.56 o 
   1  10   5        8.83        0.37      6.85 o 
   2  10   5      213.84      259.64     24.25 o 
   3  10   5     1009.14     1066.39     61.94 o 
   4  10   5       16.79        7.73     14.25 o 
   5  10   5      464.20      486.10    103.93 o 
   6  10   5       41.26       46.07     24.48 o 
  -2  11   5       29.02       43.64     14.60 o 
  -1  11   5       31.26       14.44     19.73 o 
   0  11   5       44.49       24.53     11.10 o 
   1  11   5       34.59       34.58     11.47 o 
   2  11   5      471.65      516.58     35.29 o 
   3  11   5      152.13      137.60     19.22 o 
   4  11   5       27.15       32.21     20.68 o 
   5  11   5      713.50      591.13     53.76 o 
  -2  12   5       26.88       69.74     59.54 o 
  -1  12   5       28.22       41.62     30.91 o 
   0  12   5       50.47       43.04     16.82 o 
   1  12   5       42.78       45.61     11.82 o 
   2  12   5       47.97       42.03     11.96 o 
   3  12   5      344.69      412.79     42.71 o 
   4  12   5      160.79      193.50     33.66 o 
   5  12   5       11.23       18.92     24.35 o 
  -1  13   5      113.81      167.99     42.73 o 
   0  13   5       67.79      114.67     36.45 o 
   1  13   5       51.06       25.67     12.32 o 
   2  13   5       19.11       20.59     13.02 o 
   3  13   5      274.22      204.68     34.48 o 
   4  13   5      104.25      202.21     37.27 o 
   1  14   5       51.06       11.60     20.44 o 
   2  14   5      171.53      164.12     22.78 o 
  -3 -12   6        0.02       -4.14     13.73 o 
  -2 -12   6       18.47        7.73     11.24 o 
  -1 -12   6       72.12       85.90     15.17 o 
   0 -12   6       28.19       23.17     11.93 o 
   1 -12   6       23.36       20.92     17.47 o 
  -4 -11   6       88.07       84.68     19.18 o 
  -3 -11   6       17.60       43.08     14.46 o 
  -2 -11   6      104.56      117.58     18.69 o 
  -1 -11   6        0.09        0.14      8.83 o 
   0 -11   6       71.16       68.53     12.52 o 
   1 -11   6       14.88       12.84     11.36 o 
   2 -11   6       82.28       74.06     24.29 o 
  -5 -10   6      154.29      298.81     63.23 o 
  -4 -10   6       92.55      103.92     26.29 o 
  -3 -10   6      269.55      261.15     21.74 o 
  -2 -10   6       21.81       19.74     11.58 o 
  -1 -10   6       18.25       30.03     19.37 o 
   0 -10   6      104.92      104.25     13.05 o 
   1 -10   6      157.25      167.06     18.95 o 
   2 -10   6        5.00        1.94     12.99 o 
  -5  -9   6      207.78      190.88     31.05 o 
  -4  -9   6       35.99       24.22     14.87 o 
  -3  -9   6      681.72      622.28     44.03 o 
  -2  -9   6      397.36      370.81     27.43 o 
  -1  -9   6      649.92      700.03     25.33 o 
   0  -9   6       23.40       22.49      8.20 o 
   1  -9   6       35.16       18.17      7.90 o 
   2  -9   6      292.20      286.43     21.94 o 
   3  -9   6        4.04       34.06     20.53 o 
  -6  -8   6      348.69      342.23     42.68 o 
  -5  -8   6      135.54       91.42     23.83 o 
  -4  -8   6       42.96       42.37     14.34 o 
  -3  -8   6       21.59       21.10     11.39 o 
  -2  -8   6        9.18        7.72      6.80 o 
  -1  -8   6      551.06      546.09     25.61 o 
   0  -8   6      604.93      572.40     22.09 o 
   1  -8   6      445.76      455.38     25.16 o 
   2  -8   6       15.62       18.83      9.68 o 
   3  -8   6       18.87       13.62     13.41 o 
   4  -8   6       20.90      -19.33     24.31 o 
  -6  -7   6       99.32      182.14     62.32 o 
  -5  -7   6      208.34      211.18     30.85 o 
  -4  -7   6      157.11      170.35     28.16 o 
  -3  -7   6      105.80      121.13     17.90 o 
  -2  -7   6      325.46      286.04     26.06 o 
  -1  -7   6      404.96      422.26     17.18 o 
   0  -7   6      255.21      235.43     18.60 o 
   1  -7   6     1022.87      971.53     25.18 o 
   2  -7   6      859.04      775.64     21.74 o 
   3  -7   6       91.74      108.46     15.04 o 
   4  -7   6      159.00      112.05     32.46 o 
  -6  -6   6      437.70      414.00     63.06 o 
  -5  -6   6       41.80       42.26     16.91 o 
  -4  -6   6      171.66      180.00     28.09 o 
  -3  -6   6      100.33      106.63     15.46 o 
  -2  -6   6        9.68       -0.91      6.51 o 
  -1  -6   6        5.82       -3.87      3.87 o 
   0  -6   6        5.75        8.58      6.40 o 
   1  -6   6       31.00       24.44      6.04 o 
   2  -6   6     1528.27     1516.93     30.22 o 
   3  -6   6      822.93      796.81     29.61 o 
   4  -6   6        9.47       21.54     12.17 o 
   5  -6   6       37.68       -3.09     24.39 o 
  -6  -5   6       58.93       76.41     30.48 o 
  -5  -5   6       14.32       11.62     14.53 o 
  -4  -5   6     1092.21     1109.16     68.29 o 
  -3  -5   6      119.84      104.94     20.03 o 
  -2  -5   6        5.67        3.19      7.09 o 
  -1  -5   6      795.28      794.32     21.24 o 
   0  -5   6      216.01      286.77     11.21 o 
   1  -5   6      931.43      906.13     21.47 o 
   2  -5   6     2386.90     2352.89     38.99 o 
   3  -5   6      229.76      247.39     18.21 o 
   4  -5   6       33.52       26.85     22.56 o 
   5  -5   6       16.66       12.69     18.58 o 
  -6  -4   6      733.39      843.91     54.92 o 
  -5  -4   6      539.74      455.66     37.81 o 
  -4  -4   6     1226.71     1199.61     64.25 o 
  -3  -4   6      377.50      413.80     34.16 o 
  -2  -4   6      567.14      584.65     24.34 o 
  -1  -4   6      197.05      262.28     10.19 o 
   0  -4   6      127.71      109.63      6.15 o 
   1  -4   6     2267.88     2272.79     36.62 o 
   2  -4   6      585.70      576.57     15.92 o 
   3  -4   6      666.55      660.65     27.63 o 
   4  -4   6      634.85      661.07     39.22 o 
   5  -4   6      200.03      186.33     28.20 o 
  -6  -3   6       15.60       58.01     22.02 o 
  -5  -3   6       17.86       24.61     13.82 o 
  -4  -3   6     2852.57     2628.77     62.26 o 
  -3  -3   6       85.14      104.74     18.24 o 
  -2  -3   6     2808.22     3313.96     65.26 o 
  -1  -3   6       13.85       27.55      4.93 o 
   0  -3   6        4.66        2.27      2.49 o 
   1  -3   6      197.16      206.67      8.64 o 
   2  -3   6     1729.75     1572.94     28.20 o 
   3  -3   6        4.19       15.67     11.81 o 
   4  -3   6      150.61       73.02     23.32 o 
   5  -3   6       16.84       17.36     15.13 o 
   6  -3   6      264.40      281.20     52.74 o 
  -6  -2   6      102.58      100.92     24.86 o 
  -5  -2   6       12.83       12.56     13.41 o 
  -4  -2   6      366.40      360.89     29.80 o 
  -3  -2   6        0.10        5.54      9.05 o 
  -2  -2   6    10187.55    10996.70    169.63 o 
  -1  -2   6      354.46      371.52      9.18 o 
   0  -2   6     1095.68     1099.83     15.21 o 
   1  -2   6     1724.72     1756.89     27.17 o 
   2  -2   6     2225.24     2256.04     54.34 o 
   3  -2   6      147.13      136.00     10.40 o 
   4  -2   6      316.47      282.94     21.53 o 
   5  -2   6      222.54      204.78     21.88 o 
   6  -2   6       63.07       48.21     31.02 o 
  -6  -1   6       42.30       36.75     16.49 o 
  -5  -1   6       10.01       13.70     12.05 o 
  -4  -1   6      642.11      583.49     27.82 o 
  -3  -1   6        0.09        1.09      5.29 o 
  -2  -1   6      646.76      544.83     28.68 o 
  -1  -1   6      454.54      469.56     13.66 o 
   0  -1   6    11803.04    12036.46    122.31 o 
   1  -1   6      284.58      329.28      9.48 o 
   2  -1   6      443.46      431.71     12.51 o 
   3  -1   6        1.87       -4.31      4.31 o 
   4  -1   6        0.32       -4.23      5.18 o 
   5  -1   6      645.17      673.52     59.96 o 
   6  -1   6      585.56      577.57     37.92 o 
  -6   0   6       17.03       22.70     17.78 o 
  -5   0   6      516.69      492.83     29.91 o 
  -4   0   6      281.77      277.56     20.68 o 
  -3   0   6       19.56       17.96      6.58 o 
  -2   0   6     3225.38     3460.32     66.97 o 
  -1   0   6     2983.17     3084.14     37.43 o 
   0   0   6       31.55       30.28      4.30 o 
   1   0   6      386.95      382.43      7.54 o 
   2   0   6      400.09      451.23     12.14 o 
   3   0   6       23.20       20.97      5.51 o 
   4   0   6      705.48      764.55     29.93 o 
   5   0   6      147.07      147.08     21.99 o 
   6   0   6      147.09      118.52     22.10 o 
  -6   1   6       45.55       42.07     20.47 o 
  -5   1   6      468.50      516.50     29.21 o 
  -4   1   6      313.35      277.39     20.48 o 
  -3   1   6      141.65      156.43     15.12 o 
  -2   1   6       32.40       47.65      7.66 o 
  -1   1   6     1907.20     2045.59     31.55 o 
   0   1   6     4803.12     4698.31     60.89 o 
   1   1   6    20491.62    20179.92    158.99 o 
   2   1   6      301.62      354.52      8.94 o 
   3   1   6       66.31       82.25     10.30 o 
   4   1   6      328.56      346.23     22.08 o 
   5   1   6       11.04       10.37      9.99 o 
   6   1   6     1436.41     1447.10     60.62 o 
  -6   2   6      840.46      829.66     57.76 o 
  -5   2   6      471.61      495.57     41.51 o 
  -4   2   6      464.47      474.68     25.83 o 
  -3   2   6        8.54        9.87      5.91 o 
  -2   2   6      145.43      211.90     49.45 o 
  -1   2   6       24.51       23.74      6.22 o 
   0   2   6     1561.49     1563.31     23.45 o 
   1   2   6    28795.54    28081.60    214.24 o 
   2   2   6      613.88      611.07     12.87 o 
   3   2   6     1116.72     1088.21     23.89 o 
   4   2   6      736.48      786.67     40.86 o 
   5   2   6      328.03      317.96     24.59 o 
   6   2   6     2606.75     2644.45     72.32 o 
  -6   3   6      245.30      223.74     45.43 o 
  -5   3   6      683.82      774.87     49.97 o 
  -4   3   6       47.86       39.83     13.54 o 
  -3   3   6      875.09      893.68     21.84 o 
  -2   3   6      919.84      993.95     33.91 o 
  -1   3   6      291.69      376.59     13.02 o 
   0   3   6       85.58       71.54      4.53 o 
   1   3   6      283.61      309.43      9.25 o 
   2   3   6      196.47      198.38      7.83 o 
   3   3   6      912.55      821.15     18.54 o 
   4   3   6       52.14       34.06      8.26 o 
   5   3   6      262.72      267.19     19.37 o 
   6   3   6       84.79       62.20     17.08 o 
  -6   4   6      184.33      189.19     44.41 o 
  -5   4   6      937.97      933.48    168.53 o 
  -4   4   6      171.80      161.43     14.98 o 
  -3   4   6      784.52      785.21     22.93 o 
  -2   4   6       10.23        0.25      5.28 o 
  -1   4   6      905.10      965.31     18.64 o 
   0   4   6     3518.70     3573.86     48.27 o 
   1   4   6      885.59      928.67     18.89 o 
   2   4   6     2086.51     2172.29     32.74 o 
   3   4   6       60.26       66.65     10.56 o 
   4   4   6       11.41       10.16      8.07 o 
   5   4   6        4.97        9.56      9.76 o 
   6   4   6      593.89      631.51     49.65 o 
  -5   5   6      122.28      152.42     38.36 o 
  -4   5   6      109.00      132.11     15.33 o 
  -3   5   6     2616.34     2755.71     47.11 o 
  -2   5   6       53.37       57.96      8.32 o 
  -1   5   6      352.95      370.23     12.90 o 
   0   5   6        1.78       -2.17      4.05 o 
   1   5   6     1903.55     1952.96     67.22 o 
   2   5   6     2246.81     2102.41     36.53 o 
   3   5   6      902.99      900.07     24.13 o 
   4   5   6      426.02      486.59     21.46 o 
   5   5   6       13.44       11.36     12.23 o 
   6   5   6      137.96       89.18     21.95 o 
  -5   6   6        1.21        7.43     13.19 o 
  -4   6   6      817.87      851.42     36.34 o 
  -3   6   6      339.59      312.14     17.57 o 
  -2   6   6      110.17       91.98      9.01 o 
  -1   6   6      928.83      983.31     25.55 o 
   0   6   6      209.06      261.15     14.87 o 
   1   6   6     1407.46     1449.86     39.65 o 
   2   6   6       15.14       14.55      5.10 o 
   3   6   6      684.73      692.18     21.01 o 
   4   6   6      263.60      245.81     16.68 o 
   5   6   6      100.78      118.49     17.48 o 
   6   6   6       43.22       23.11     18.53 o 
  -5   7   6       75.39       80.51     18.84 o 
  -4   7   6       75.78       64.91     12.33 o 
  -3   7   6       68.17       63.67     10.66 o 
  -2   7   6      340.48      297.50     18.50 o 
  -1   7   6      148.24      169.57     15.36 o 
   0   7   6       85.23       64.69      9.70 o 
   1   7   6        0.48       -4.33      6.01 o 
   2   7   6       38.66       40.62     12.26 o 
   3   7   6     4183.39     4226.36     65.98 o 
   4   7   6      417.91      407.02     25.76 o 
   5   7   6       20.65        2.16     10.22 o 
   6   7   6       53.24       14.41     18.15 o 
  -4   8   6       80.02       95.78     17.55 o 
  -3   8   6        1.42        4.40      7.73 o 
  -2   8   6      211.99      239.74     17.78 o 
  -1   8   6      401.79      407.28     26.29 o 
   0   8   6     1428.24     1334.97    126.83 o 
   1   8   6      111.04      138.90     16.21 o 
   2   8   6      204.97      198.77     19.50 o 
   3   8   6       48.02       47.74     19.62 o 
   4   8   6      172.63      197.61     15.84 o 
   5   8   6     1212.06     1354.30     46.24 o 
   6   8   6       59.44      102.51     24.45 o 
  -4   9   6      113.70      106.44     19.06 o 
  -3   9   6       10.69        5.87     10.41 o 
  -2   9   6       11.42       -4.48     12.42 o 
  -1   9   6      513.13      467.48     29.49 o 
   0   9   6     2577.30     2597.43     89.41 o 
   1   9   6      281.98      284.48     20.77 o 
   2   9   6       49.77       38.15     12.30 o 
   3   9   6        4.08        9.57      9.20 o 
   4   9   6      274.28      264.17     17.15 o 
   5   9   6      639.55      654.96     34.38 o 
   6   9   6       82.89       77.22     28.20 o 
  -3  10   6      107.16       73.83     21.84 o 
  -2  10   6      855.72      915.12     36.67 o 
  -1  10   6      106.11      101.30     16.98 o 
   0  10   6       46.30       47.25     16.87 o 
   1  10   6        3.00       -5.41     10.66 o 
   2  10   6      732.77      749.22     36.28 o 
   3  10   6      172.37      169.60     18.79 o 
   4  10   6       67.18       70.07     15.26 o 
   5  10   6       19.13       13.89     20.75 o 
   6  10   6       30.85      -19.21     34.06 o 
  -2  11   6      877.76      916.85     38.68 o 
  -1  11   6      489.05      457.70     65.29 o 
   0  11   6      103.44      119.22     27.32 o 
   1  11   6      414.70      392.39     23.59 o 
   2  11   6        6.90        7.19     12.10 o 
   3  11   6      338.97      285.03     39.34 o 
   4  11   6      188.61      177.40     30.85 o 
   5  11   6        1.48        8.05     18.06 o 
  -2  12   6       11.02       30.29     41.90 o 
  -1  12   6      582.71      639.07     69.06 o 
   0  12   6      376.35      392.87     29.85 o 
   1  12   6      273.93      264.15     23.08 o 
   2  12   6      293.14      295.75     28.81 o 
   3  12   6      149.66      139.56     28.75 o 
   4  12   6      118.88      187.00     45.33 o 
   5  12   6      122.14      116.50     49.12 o 
  -1  13   6       36.36       43.04     21.50 o 
   0  13   6      278.26      306.50     35.74 o 
   1  13   6      193.97      178.25     22.24 o 
   2  13   6       41.78       47.08     15.25 o 
   3  13   6       31.40       79.51     42.95 o 
   4  13   6      373.79      402.75     48.29 o 
   1  14   6      141.87       63.10     24.97 o 
   2  14   6      137.83      124.03     21.16 o 
  -3 -12   7        8.42        2.56     13.62 o 
  -2 -12   7        9.97       10.26     11.18 o 
  -1 -12   7       19.39       14.77     11.61 o 
   0 -12   7        7.01        8.31     11.94 o 
  -4 -11   7      189.34      156.30     23.78 o 
  -3 -11   7      324.73      302.79     29.19 o 
  -2 -11   7       44.09       48.10     15.33 o 
  -1 -11   7       29.34       21.93     10.46 o 
   0 -11   7       31.96       29.44     11.18 o 
   1 -11   7        0.77        9.60     14.93 o 
  -5 -10   7        0.12       17.55     15.13 o 
  -4 -10   7     1259.92     1336.37     48.73 o 
  -3 -10   7      629.85      703.99     32.91 o 
  -2 -10   7       47.26       57.62     12.06 o 
  -1 -10   7      124.83       78.40     12.15 o 
   0 -10   7        5.97       10.21      8.15 o 
   1 -10   7      276.96      301.27     22.53 o 
   2 -10   7       38.21        2.40     14.26 o 
  -5  -9   7      147.08      176.19     22.40 o 
  -4  -9   7      129.46      137.31     17.89 o 
  -3  -9   7       82.31       53.29     13.78 o 
  -2  -9   7     2596.51     2645.82     59.40 o 
  -1  -9   7     1048.74     1081.98     31.61 o 
   0  -9   7       97.66       78.35     11.37 o 
   1  -9   7      196.39      210.40     15.84 o 
   2  -9   7       64.77       71.53     14.20 o 
   3  -9   7      173.05      200.00     75.03 o 
  -6  -8   7       40.36       47.17     45.04 o 
  -5  -8   7        0.62      -14.58     14.58 o 
  -4  -8   7      445.11      472.08     46.57 o 
  -3  -8   7       61.86       63.63     11.91 o 
  -2  -8   7      866.57      908.41     30.64 o 
  -1  -8   7      271.59      278.13     20.60 o 
   0  -8   7       63.58       66.87      9.74 o 
   1  -8   7       44.49       42.33      8.52 o 
   2  -8   7       14.32       20.56      9.60 o 
   3  -8   7      176.37      173.86     26.62 o 
   4  -8   7       16.01       38.13     31.55 o 
  -6  -7   7       29.60       34.29     22.83 o 
  -5  -7   7        0.01       -5.32     14.94 o 
  -4  -7   7      713.02      764.80     67.38 o 
  -3  -7   7      676.21      563.37     32.41 o 
  -2  -7   7     1947.06     2048.33     52.26 o 
  -1  -7   7     1040.18     1092.34     52.04 o 
   0  -7   7     1434.93     1333.35     34.71 o 
   1  -7   7      875.70      838.20     23.74 o 
   2  -7   7      127.07      113.07     10.80 o 
   3  -7   7       32.18       25.37     10.82 o 
   4  -7   7      656.79      649.90     65.78 o 
  -6  -6   7      583.53      507.21     50.84 o 
  -5  -6   7        7.17        1.07     14.38 o 
  -4  -6   7        4.43        4.18     13.18 o 
  -3  -6   7      152.47      162.60     23.80 o 
  -2  -6   7     1450.71     1530.87     54.26 o 
  -1  -6   7      234.36      178.57     11.14 o 
   0  -6   7       18.30       11.35      7.04 o 
   1  -6   7      216.88      188.36     19.31 o 
   2  -6   7      254.13      236.35     12.69 o 
   3  -6   7      144.36      150.86     24.85 o 
   4  -6   7       25.93       30.13     16.67 o 
   5  -6   7        7.06      -11.19     22.67 o 
  -6  -5   7      412.76      443.99     63.80 o 
  -5  -5   7       73.07      103.58     37.02 o 
  -4  -5   7      101.38      109.55     22.80 o 
  -3  -5   7       23.27        5.31     10.25 o 
  -2  -5   7      258.90      226.20     15.09 o 
  -1  -5   7        2.60        5.51      4.09 o 
   0  -5   7        1.04       -2.19      3.60 o 
   1  -5   7      168.36      168.71     11.49 o 
   2  -5   7        6.69       10.47      6.68 o 
   3  -5   7      318.15      271.57     20.83 o 
   4  -5   7       86.80       78.42     14.29 o 
   5  -5   7      101.35      101.76     24.28 o 
  -6  -4   7        0.05       -9.47     18.23 o 
  -5  -4   7      678.11      716.38     46.19 o 
  -4  -4   7       66.41       56.62     11.89 o 
  -3  -4   7      354.09      330.36     23.68 o 
  -2  -4   7      340.14      308.56     20.64 o 
  -1  -4   7      426.96      542.78     19.28 o 
   0  -4   7     3335.82     3477.67     40.64 o 
   1  -4   7       21.00       25.71      4.84 o 
   2  -4   7      139.12      135.09      8.91 o 
   3  -4   7       34.61       30.68      8.74 o 
   4  -4   7       32.91       12.37     10.13 o 
   5  -4   7       16.01       -2.03     15.01 o 
  -6  -3   7      112.45      127.29     67.85 o 
  -5  -3   7     1956.85     1961.59     71.16 o 
  -4  -3   7        9.21       19.50     17.61 o 
  -3  -3   7      594.73      540.63     21.02 o 
  -2  -3   7       41.94       48.57      9.20 o 
  -1  -3   7      410.03      417.40     13.74 o 
   0  -3   7     3534.37     3486.24     42.85 o 
   1  -3   7       22.85       26.28      4.00 o 
   2  -3   7      122.24       80.59      7.06 o 
   3  -3   7      378.70      337.08     14.80 o 
   4  -3   7       52.90       27.63     13.24 o 
   5  -3   7      213.90      194.47     28.96 o 
   6  -3   7       58.98       26.04     27.97 o 
  -6  -2   7        0.77      -15.04     15.04 o 
  -5  -2   7      254.54      247.98     53.39 o 
  -4  -2   7      112.95       97.45     17.84 o 
  -3  -2   7     1956.31     1903.33     68.81 o 
  -2  -2   7        2.84        2.03      3.34 o 
  -1  -2   7      787.23      868.36     15.01 o 
   0  -2   7        0.56        2.14      2.28 o 
   1  -2   7       60.74       50.52      8.05 o 
   2  -2   7     7004.73     7161.44    130.38 o 
   3  -2   7      131.24      104.97     11.49 o 
   4  -2   7       83.78       90.18     23.78 o 
   5  -2   7        2.43       -4.19     12.70 o 
   6  -2   7       11.70       12.06     20.09 o 
  -6  -1   7       17.90       14.91     13.49 o 
  -5  -1   7      260.49      304.90     30.87 o 
  -4  -1   7     1536.86     1499.35     45.00 o 
  -3  -1   7      191.59      174.67     17.02 o 
  -2  -1   7      691.14      731.15     27.49 o 
  -1  -1   7      409.18      399.98     11.08 o 
   0  -1   7       58.11       53.37      4.26 o 
   1  -1   7      568.41      546.29     13.84 o 
   2  -1   7     3890.44     3905.00    148.73 o 
   3  -1   7      876.72      889.41     26.46 o 
   4  -1   7      667.63      649.04     36.78 o 
   5  -1   7       40.41       38.28     14.83 o 
   6  -1   7      119.15       85.19     24.13 o 
  -6   0   7       49.53       55.32     20.82 o 
  -5   0   7        0.48        3.09      9.92 o 
  -4   0   7      877.19      913.94     34.28 o 
  -3   0   7      720.84      706.76     28.28 o 
  -2   0   7     1361.73     1318.06     35.31 o 
  -1   0   7      460.99      462.00     10.47 o 
   0   0   7        3.93        0.44      3.04 o 
   1   0   7       31.22       36.88      2.51 o 
   2   0   7       22.71       14.61      3.82 o 
   3   0   7     1063.14     1094.78     30.28 o 
   4   0   7      423.96      410.24     24.49 o 
   5   0   7       23.34       39.41     12.28 o 
   6   0   7       54.01       59.41     16.53 o 
  -6   1   7        8.53        4.31     16.97 o 
  -5   1   7      243.37      253.50     22.80 o 
  -4   1   7      203.82      196.91     18.19 o 
  -3   1   7      567.88      622.84     24.31 o 
  -2   1   7      784.69      846.88     26.99 o 
  -1   1   7      241.91      255.40      9.86 o 
   0   1   7      106.91      109.44      6.58 o 
   1   1   7      977.32      886.73     12.14 o 
   2   1   7      614.11      656.73     12.24 o 
   3   1   7       30.30       24.94      6.89 o 
   4   1   7        4.47       10.33      7.71 o 
   5   1   7     1445.30     1419.36     46.28 o 
   6   1   7       34.16       29.94     15.11 o 
  -6   2   7        6.04        2.36     18.52 o 
  -5   2   7        0.55       -8.33     12.01 o 
  -4   2   7      339.86      366.61     22.87 o 
  -3   2   7     2164.77     2135.01     48.90 o 
  -2   2   7       54.59       54.84      6.05 o 
  -1   2   7       33.64       30.70      5.67 o 
   0   2   7       19.92       18.80      4.26 o 
   1   2   7       43.69       37.91      3.95 o 
   2   2   7     1629.53     1651.75     29.21 o 
   3   2   7      845.32      875.40     21.22 o 
   4   2   7        1.81        9.61      9.06 o 
   5   2   7      487.88      486.57     29.69 o 
   6   2   7       57.07       50.72     16.09 o 
  -6   3   7      102.50      103.70     27.28 o 
  -5   3   7       43.47       50.72     21.60 o 
  -4   3   7       45.40       30.44     11.35 o 
  -3   3   7      121.99      141.43      9.28 o 
  -2   3   7       30.58       31.94      8.48 o 
  -1   3   7     2157.32     2176.05     33.17 o 
   0   3   7     1313.37     1259.49     36.94 o 
   1   3   7      207.24      230.46      8.63 o 
   2   3   7     2197.10     2309.76     33.97 o 
   3   3   7       26.09       31.87      5.26 o 
   4   3   7       36.93       31.51      8.14 o 
   5   3   7      162.69      136.84     14.93 o 
   6   3   7       34.60       20.85     13.80 o 
  -6   4   7      141.11      111.30     27.85 o 
  -5   4   7       86.50       78.58     20.30 o 
  -4   4   7      265.95      248.96     13.67 o 
  -3   4   7      295.62      299.95     18.11 o 
  -2   4   7     2608.47     2557.14     63.02 o 
  -1   4   7     5220.07     5501.81    122.88 o 
   0   4   7     2165.39     2285.84     38.26 o 
   1   4   7      992.72      980.22     35.71 o 
   2   4   7     2732.38     2869.08     40.18 o 
   3   4   7      764.89      772.38     20.10 o 
   4   4   7       23.20       14.45      5.93 o 
   5   4   7      531.07      492.28     31.75 o 
   6   4   7      104.65      117.13     19.56 o 
  -5   5   7       37.66       32.02     17.85 o 
  -4   5   7      325.86      382.11     34.17 o 
  -3   5   7      441.68      483.70     17.92 o 
  -2   5   7        0.33       -4.16      4.16 o 
  -1   5   7     2080.66     2128.95     62.55 o 
   0   5   7      759.62      771.43     22.32 o 
   1   5   7     3960.73     3846.50     58.42 o 
   2   5   7      983.76      979.88     22.76 o 
   3   5   7      305.76      298.14     22.83 o 
   4   5   7     1543.72     1660.63     47.44 o 
   5   5   7       48.57       35.19     14.99 o 
   6   5   7      220.94      186.33     27.47 o 
  -5   6   7      127.21      112.41     36.49 o 
  -4   6   7      110.57      106.89     13.41 o 
  -3   6   7      615.59      585.74     24.04 o 
  -2   6   7      807.24      779.47     22.11 o 
  -1   6   7      180.30      205.25     12.63 o 
   0   6   7     1338.54     1394.44     26.50 o 
   1   6   7      211.49      231.11     17.80 o 
   2   6   7       76.86       57.24      8.92 o 
   3   6   7      348.76      295.81     15.35 o 
   4   6   7      572.48      558.94     28.02 o 
   5   6   7        0.00       -0.45      9.87 o 
   6   6   7      126.20      146.56     26.03 o 
  -5   7   7       30.99       15.33     15.36 o 
  -4   7   7      581.99      537.45     32.78 o 
  -3   7   7      309.64      335.48     23.86 o 
  -2   7   7       10.17        8.57      7.29 o 
  -1   7   7     1283.74     1327.68     32.03 o 
   0   7   7       99.69      102.63     12.67 o 
   1   7   7       30.24       62.85     11.40 o 
   2   7   7     1474.63     1442.26     47.82 o 
   3   7   7       60.69       67.42     11.78 o 
   4   7   7     1537.68     1569.86     68.98 o 
   5   7   7       24.32       20.97     11.53 o 
   6   7   7      392.39      367.60     37.05 o 
  -4   8   7       78.85       68.36     16.15 o 
  -3   8   7        0.20        1.57      7.07 o 
  -2   8   7        0.69       -6.60      6.60 o 
  -1   8   7      265.89      242.76     39.85 o 
   0   8   7      126.32      126.22     13.40 o 
   1   8   7       29.94       29.07      7.29 o 
   2   8   7       43.73       51.88     11.46 o 
   3   8   7       24.93        9.30      8.30 o 
   4   8   7     2488.63     2574.49     51.80 o 
   5   8   7        0.37       -4.69     10.75 o 
   6   8   7      124.01      115.71     24.76 o 
  -4   9   7      232.49      241.97     28.07 o 
  -3   9   7       81.74       52.59     12.23 o 
  -2   9   7       59.74       39.71     15.30 o 
  -1   9   7      265.38      259.55     39.40 o 
   0   9   7        5.03        7.66      7.19 o 
   1   9   7       12.12       12.86      7.36 o 
   2   9   7      339.59      320.70     25.21 o 
   3   9   7        5.20        0.59      7.64 o 
   4   9   7        2.45       11.60     11.07 o 
   5   9   7        9.98        4.58      9.58 o 
   6   9   7      693.63      659.77     55.62 o 
  -3  10   7      185.48      180.49     31.48 o 
  -2  10   7      253.08      242.19     39.14 o 
  -1  10   7      413.70      419.13     47.71 o 
   0  10   7      290.63      292.60     22.95 o 
   1  10   7      328.29      314.45     23.58 o 
   2  10   7      691.38      672.55     35.61 o 
   3  10   7       44.98       22.23     15.67 o 
   4  10   7      556.89      518.46     32.56 o 
   5  10   7      543.41      485.88     47.65 o 
  -2  11   7       75.70       86.70     16.88 o 
  -1  11   7       75.15       83.53     20.94 o 
   0  11   7      551.28      573.59     36.36 o 
   1  11   7       57.85       60.35     11.88 o 
   2  11   7      182.81      163.48     23.08 o 
   3  11   7      106.96       71.53     15.32 o 
   4  11   7       33.04       23.32     18.67 o 
   5  11   7      418.35      498.87     50.39 o 
  -2  12   7       81.91      122.43     27.47 o 
  -1  12   7       91.73       71.67     31.14 o 
   0  12   7       39.14       62.88     15.40 o 
   1  12   7        0.00        6.09     10.03 o 
   2  12   7      385.54      396.62     27.29 o 
   3  12   7      397.34      408.76     42.26 o 
   4  12   7      124.28       91.03     29.14 o 
  -1  13   7       52.14       69.08     25.95 o 
   0  13   7        1.04       -7.52     13.42 o 
   1  13   7      265.60      295.06     27.83 o 
   2  13   7        2.57        7.30     12.56 o 
   3  13   7       31.40       24.91     37.31 o 
   4  13   7       51.49       16.55     24.55 o 
   1  14   7      112.22      104.36     28.05 o 
   2  14   7       15.62        0.66     14.22 o 
  -3 -12   8        8.74       13.64     16.27 o 
  -2 -12   8      352.95      408.99     28.15 o 
  -1 -12   8      133.60      137.54     19.49 o 
   0 -12   8       59.58       68.85     23.14 o 
  -4 -11   8      133.30      109.66     20.93 o 
  -3 -11   8       51.00       30.74     15.08 o 
  -2 -11   8      219.75      253.26     25.70 o 
  -1 -11   8       24.40       27.86     11.49 o 
   0 -11   8      207.37      228.99     25.07 o 
   1 -11   8      160.63      160.39     28.01 o 
  -5 -10   8      346.90      360.81     42.60 o 
  -4 -10   8       42.32       39.11     13.86 o 
  -3 -10   8       12.47       13.25     10.75 o 
  -2 -10   8        0.59       -3.18      9.43 o 
  -1 -10   8       15.94       23.87     13.45 o 
   0 -10   8     1167.75     1185.82     34.49 o 
   1 -10   8      118.68      108.28     20.88 o 
   2 -10   8       37.95       53.92     19.38 o 
  -5  -9   8      261.67      249.06     35.70 o 
  -4  -9   8        4.08        2.31     12.03 o 
  -3  -9   8       64.73       80.02     14.15 o 
  -2  -9   8        0.11        3.70      8.73 o 
  -1  -9   8       16.07       25.34     22.83 o 
   0  -9   8      281.13      290.26     18.46 o 
   1  -9   8       35.26       27.43      8.52 o 
   2  -9   8      918.76      901.33     46.66 o 
   3  -9   8       52.07       18.19     17.42 o 
  -5  -8   8      140.08      163.13     29.18 o 
  -4  -8   8       13.05       17.99     12.12 o 
  -3  -8   8      391.96      384.01     24.26 o 
  -2  -8   8     1207.91     1232.39     36.58 o 
  -1  -8   8       41.20       23.77      9.21 o 
   0  -8   8       29.73       20.63      7.47 o 
   1  -8   8      206.76      187.10     18.26 o 
   2  -8   8      201.01      187.66     18.50 o 
   3  -8   8       14.15       11.39     20.63 o 
   4  -8   8      870.28      826.62     78.28 o 
  -6  -7   8      537.98      615.33     57.78 o 
  -5  -7   8        0.06        1.48     16.22 o 
  -4  -7   8       92.60      118.64     16.92 o 
  -3  -7   8       87.71       90.94     14.00 o 
  -2  -7   8      181.87      186.42     16.27 o 
  -1  -7   8      105.39      100.59     10.18 o 
   0  -7   8       49.57       46.13      8.29 o 
   1  -7   8      510.35      471.59     18.22 o 
   2  -7   8        0.18       -0.83      7.27 o 
   3  -7   8      520.42      557.00     45.97 o 
   4  -7   8      335.76      423.53     56.81 o 
  -6  -6   8      379.55      417.16     45.21 o 
  -5  -6   8      351.30      447.01     41.66 o 
  -4  -6   8      122.09      118.54     15.67 o 
  -3  -6   8        0.51        0.47      6.72 o 
  -2  -6   8      997.98      931.29     28.91 o 
  -1  -6   8      416.87      415.59     16.04 o 
   0  -6   8      181.28      153.46     11.34 o 
   1  -6   8      926.32      944.11     32.39 o 
   2  -6   8      168.58      173.06     12.14 o 
   3  -6   8      500.45      494.09     24.97 o 
   4  -6   8      361.77      333.69     48.42 o 
  -6  -5   8       12.05       11.80     19.89 o 
  -5  -5   8       16.90       33.70     17.20 o 
  -4  -5   8       26.93       33.16     10.47 o 
  -3  -5   8     1598.22     1454.70     45.18 o 
  -2  -5   8      851.22      796.09     25.09 o 
  -1  -5   8      226.75      215.25     11.35 o 
   0  -5   8      157.56      167.07      9.05 o 
   1  -5   8      138.29      137.64      9.86 o 
   2  -5   8      433.40      422.08     15.65 o 
   3  -5   8      253.69      262.77     28.79 o 
   4  -5   8        8.97       10.25     10.90 o 
   5  -5   8        1.23       -4.96     21.43 o 
  -6  -4   8      830.48      851.46     56.15 o 
  -5  -4   8       50.55       44.23     18.03 o 
  -4  -4   8      469.26      470.36     22.48 o 
  -3  -4   8     1546.86     1464.77     52.76 o 
  -2  -4   8      224.53      233.36     17.00 o 
  -1  -4   8     4012.86     4127.71     70.99 o 
   0  -4   8       45.32       41.59      4.36 o 
   1  -4   8     1579.26     1524.97     27.80 o 
   2  -4   8        7.98        5.50      4.56 o 
   3  -4   8     1289.26     1163.92     33.12 o 
   4  -4   8       38.28       38.27     15.51 o 
   5  -4   8        1.58        4.11     17.03 o 
  -6  -3   8      443.72      548.45     46.85 o 
  -5  -3   8      115.82      124.05     28.49 o 
  -4  -3   8      296.41      282.54     33.66 o 
  -3  -3   8        4.56        2.09      4.41 o 
  -2  -3   8      197.05      205.13     14.43 o 
  -1  -3   8     5093.78     5246.66     76.36 o 
   0  -3   8      680.45      785.12     14.92 o 
   1  -3   8      947.56      834.83     23.77 o 
   2  -3   8      286.20      288.24     11.45 o 
   3  -3   8      309.18      287.23     15.55 o 
   4  -3   8       34.60       55.35     16.17 o 
   5  -3   8        0.51       19.98     22.91 o 
  -6  -2   8      143.63      125.73     27.04 o 
  -5  -2   8      430.52      400.21     53.64 o 
  -4  -2   8     2447.31     2642.94    115.80 o 
  -3  -2   8       99.50      111.42     18.97 o 
  -2  -2   8      973.76     1240.39     28.44 o 
  -1  -2   8      113.31      111.05      6.22 o 
   0  -2   8      106.73       92.90      8.45 o 
   1  -2   8     2619.29     2351.11     44.28 o 
   2  -2   8      208.69      224.34     11.61 o 
   3  -2   8       69.81       94.44     11.95 o 
   4  -2   8      350.47      270.39     27.58 o 
   5  -2   8      205.37      191.97     26.74 o 
   6  -2   8      130.51      109.54     43.23 o 
  -6  -1   8      226.73      214.17     32.91 o 
  -5  -1   8        2.31       -6.46     11.76 o 
  -4  -1   8      386.75      412.73     30.72 o 
  -3  -1   8       59.70       11.83     18.67 o 
  -2  -1   8     3381.97     3973.81     65.11 o 
  -1  -1   8      133.46      131.76      9.79 o 
   0  -1   8      378.21      494.92     15.74 o 
   1  -1   8      210.09      213.24      9.50 o 
   2  -1   8      467.36      453.00     16.35 o 
   3  -1   8     1268.91     1208.96     32.27 o 
   4  -1   8       94.64       65.04     16.08 o 
   5  -1   8      105.14       69.28     19.58 o 
   6  -1   8      101.34      141.67     28.05 o 
  -6   0   8       63.69       58.20     37.33 o 
  -5   0   8     1082.09     1160.25    100.68 o 
  -4   0   8      268.85      243.64     20.64 o 
  -3   0   8       84.27       87.94     19.51 o 
  -2   0   8      173.08      175.23     16.26 o 
  -1   0   8      908.10      976.62     17.90 o 
   0   0   8     1442.29     1386.95     26.87 o 
   1   0   8     1622.23     1663.95     19.91 o 
   2   0   8      641.33      526.19     14.71 o 
   3   0   8       13.79       17.64      9.22 o 
   4   0   8       68.94       85.03     16.95 o 
   5   0   8      735.82      775.14     45.06 o 
   6   0   8        0.84       22.46     18.57 o 
  -6   1   8      320.88      388.17     43.46 o 
  -5   1   8      413.71      387.66     37.65 o 
  -4   1   8      813.70      788.79     32.03 o 
  -3   1   8       55.11       61.63     11.76 o 
  -2   1   8     3698.92     4161.98     78.44 o 
  -1   1   8     1449.72     1511.06     23.66 o 
   0   1   8      199.80      200.55      8.79 o 
   1   1   8      199.57      216.08      5.87 o 
   2   1   8      994.73      997.33     16.73 o 
   3   1   8       62.23       47.28      9.26 o 
   4   1   8     1356.44     1370.26     40.96 o 
   5   1   8       80.65       73.41     25.79 o 
   6   1   8       16.12       16.20     14.19 o 
  -6   2   8      305.59      259.63     36.45 o 
  -5   2   8       15.31       14.90     15.23 o 
  -4   2   8     1452.41     1544.94     45.28 o 
  -3   2   8      123.85      131.60     13.73 o 
  -2   2   8      401.90      466.23     14.70 o 
  -1   2   8      106.01      142.84      9.04 o 
   0   2   8     1976.46     1899.48     31.96 o 
   1   2   8     2563.22     2613.97     29.51 o 
   2   2   8     1129.88     1131.80     24.18 o 
   3   2   8      228.07      247.02     14.41 o 
   4   2   8      348.70      390.25     23.61 o 
   5   2   8       78.41       72.05     14.64 o 
   6   2   8      638.81      730.43     40.03 o 
  -6   3   8        9.31        8.07     17.95 o 
  -5   3   8        8.22       -7.10     12.35 o 
  -4   3   8      140.64      134.63     15.75 o 
  -3   3   8       16.78       12.79      6.17 o 
  -1   3   8      131.20      200.67     14.70 o 
   0   3   8        6.98        4.80      6.12 o 
   1   3   8       93.18      124.31      7.62 o 
   2   3   8      471.27      490.55     13.42 o 
   3   3   8     1397.40     1399.10     31.64 o 
   4   3   8       60.87       72.77     11.93 o 
   5   3   8       18.47       12.15     10.17 o 
   6   3   8      567.58      497.52     33.87 o 
  -5   4   8      429.35      385.77     39.01 o 
  -4   4   8       12.36        5.02      7.73 o 
  -3   4   8        2.99        2.82      4.78 o 
  -2   4   8      265.05      248.81     18.98 o 
  -1   4   8      710.45      746.64     21.90 o 
   0   4   8      932.11      896.03     19.87 o 
   1   4   8        1.88        6.58      6.36 o 
   2   4   8       29.40       32.61      5.76 o 
   3   4   8      414.76      397.63     18.60 o 
   4   4   8      192.99      168.40     11.83 o 
   5   4   8        5.00        3.52      8.35 o 
   6   4   8       19.22        4.36     21.33 o 
  -5   5   8      216.73      168.19     27.99 o 
  -4   5   8      200.79      233.39     27.75 o 
  -3   5   8      213.49      210.38     13.17 o 
  -2   5   8        0.56       -0.25      4.75 o 
  -1   5   8      526.67      455.33     16.51 o 
   0   5   8      400.39      368.58     13.04 o 
   1   5   8      173.12      200.42     12.55 o 
   2   5   8     1130.65     1115.62     25.04 o 
   3   5   8      265.39      243.24     17.98 o 
   4   5   8     1631.86     1580.95     37.80 o 
   5   5   8      153.76      138.23     26.61 o 
   6   5   8        8.32        7.51     16.70 o 
  -5   6   8       13.34        9.25     14.75 o 
  -4   6   8        0.07        3.40     10.08 o 
  -3   6   8       18.05        8.03      5.59 o 
  -2   6   8      355.40      298.53     22.96 o 
  -1   6   8       24.20       15.55      7.03 o 
   0   6   8       46.73       62.65      5.95 o 
   1   6   8     2624.05     2506.75     73.50 o 
   2   6   8      227.69      238.40     13.33 o 
   3   6   8      397.01      335.03     28.21 o 
   4   6   8       30.25       29.40      8.49 o 
   5   6   8     1001.37      981.52     48.48 o 
   6   6   8      403.11      367.15     36.87 o 
  -5   7   8      111.19      113.34     25.23 o 
  -4   7   8       15.83        7.89     11.78 o 
  -3   7   8      294.18      277.23     18.01 o 
  -2   7   8       12.65       -1.43      6.15 o 
  -1   7   8        3.61        1.79      5.74 o 
   0   7   8        0.74       -0.40      3.84 o 
   1   7   8     1120.28     1096.43     46.42 o 
   2   7   8      136.92      126.75     10.77 o 
   3   7   8       22.03       22.90      8.58 o 
   4   7   8       16.45       17.61     10.28 o 
   5   7   8      180.27      174.15     17.56 o 
   6   7   8      531.82      461.52     39.89 o 
  -4   8   8      118.19      125.49     19.36 o 
  -3   8   8      197.96      193.92     16.42 o 
  -2   8   8       34.65       35.41     11.46 o 
  -1   8   8     1891.08     1937.99     41.72 o 
   0   8   8        1.38        2.54      6.75 o 
   1   8   8        7.49        0.30      5.69 o 
   2   8   8        1.14       -1.17      7.00 o 
   3   8   8     1363.54     1427.44     42.69 o 
   4   8   8      483.47      486.61     29.82 o 
   5   8   8       84.87       76.49     13.48 o 
   6   8   8       60.92       99.04     24.82 o 
  -4   9   8       33.15       12.92     37.17 o 
  -3   9   8      118.88      139.09     32.13 o 
  -2   9   8      258.71      239.52     44.57 o 
  -1   9   8     1937.05     2014.82     59.23 o 
   0   9   8       36.17       32.16      9.87 o 
   1   9   8       38.36       33.21      9.61 o 
   2   9   8        5.96       -8.39      8.49 o 
   3   9   8       43.88       24.95     10.50 o 
   4   9   8       37.18       51.82     13.99 o 
   5   9   8      338.57      368.37     38.62 o 
   6   9   8      169.71      195.11     34.93 o 
  -3  10   8      136.20      119.07     19.32 o 
  -2  10   8      148.29      143.21     26.42 o 
  -1  10   8      100.47       97.22     24.78 o 
   0  10   8      904.01      972.85     36.27 o 
   1  10   8     1045.51     1063.11     37.07 o 
   2  10   8       63.54       29.96     23.83 o 
   3  10   8      278.20      244.48     22.49 o 
   4  10   8       22.01       29.19     16.73 o 
   5  10   8      110.13      107.11     26.20 o 
  -2  11   8      294.92      266.73     24.68 o 
  -1  11   8      103.34      113.58     26.12 o 
   0  11   8      414.62      491.80     29.97 o 
   1  11   8      293.61      310.83     29.31 o 
   2  11   8      974.79      989.98     45.93 o 
   3  11   8      323.27      313.65     26.41 o 
   4  11   8       54.84       34.34     20.29 o 
   5  11   8       68.66       56.44     22.66 o 
  -2  12   8      543.60      581.72     55.89 o 
  -1  12   8      148.23      139.75     22.65 o 
   0  12   8       13.91       -3.78     10.86 o 
   1  12   8       61.92       72.40     15.12 o 
   2  12   8      827.47      999.64     42.75 o 
   3  12   8      184.56      163.49     28.52 o 
   4  12   8       10.55       17.03     20.81 o 
  -1  13   8        1.08        5.82     21.10 o 
   0  13   8      194.58      155.13     22.77 o 
   1  13   8        0.67        3.88     11.72 o 
   2  13   8       14.75        1.93     10.64 o 
   3  13   8       27.32       51.60     25.57 o 
   4  13   8       26.15       21.55     22.47 o 
   2  14   8      286.11      265.88     30.74 o 
  -2 -12   9      678.78      758.05     35.79 o 
  -1 -12   9        0.53        4.96     11.33 o 
   0 -12   9       80.31       44.52     19.27 o 
  -4 -11   9       74.07       54.40     23.01 o 
  -3 -11   9      257.49      247.99     27.53 o 
  -2 -11   9      110.86       63.62     19.81 o 
  -1 -11   9     1306.42     1456.49     42.36 o 
   0 -11   9      178.26      188.03     35.84 o 
   1 -11   9       38.46       40.04     18.53 o 
  -4 -10   9      250.98      245.20     28.55 o 
  -3 -10   9        9.97       11.09     11.57 o 
  -2 -10   9       29.83       39.13     12.37 o 
  -1 -10   9     1333.07     1295.70     37.69 o 
   0 -10   9       24.35       24.03     10.19 o 
   1 -10   9       49.14       50.82     17.24 o 
   2 -10   9       67.20       83.57     21.96 o 
  -5  -9   9      204.11      191.32     34.20 o 
  -4  -9   9      107.00       82.31     23.93 o 
  -3  -9   9      244.46      195.22     19.81 o 
  -2  -9   9      126.54      127.36     18.52 o 
  -1  -9   9       89.71       77.24     11.94 o 
   0  -9   9      217.38      148.88     14.73 o 
   1  -9   9      416.63      469.13     21.56 o 
   2  -9   9       73.82       66.27     19.58 o 
   3  -9   9      143.03      154.07     27.29 o 
  -5  -8   9      756.86      788.57    128.47 o 
  -4  -8   9      321.37      263.70     25.59 o 
  -3  -8   9        0.17       -5.00      7.19 o 
  -2  -8   9       28.65       20.50     14.66 o 
  -1  -8   9     1175.15     1149.93     45.62 o 
   0  -8   9       33.29       26.47      8.25 o 
   1  -8   9       63.71       54.98      9.44 o 
   2  -8   9       16.24       -4.04     11.61 o 
   3  -8   9      173.22      159.75     25.85 o 
  -6  -7   9      121.61      173.03     33.10 o 
  -5  -7   9      689.13      717.82     51.52 o 
  -4  -7   9      138.80      146.50     19.24 o 
  -3  -7   9      181.84      217.09     21.83 o 
  -2  -7   9     1610.47     1563.75     50.93 o 
  -1  -7   9      254.21      255.60     21.02 o 
   0  -7   9       98.76      108.10     11.75 o 
   1  -7   9        7.21        8.95      6.39 o 
   2  -7   9      351.98      316.96     30.00 o 
   3  -7   9       13.50        4.40     12.00 o 
   4  -7   9       22.63       19.29     26.45 o 
  -6  -6   9      151.13      180.19     33.72 o 
  -5  -6   9      179.37      189.15     28.83 o 
  -4  -6   9      306.23      309.72     26.16 o 
  -3  -6   9     2009.27     1995.39     83.40 o 
  -2  -6   9     1316.50     1295.22     35.36 o 
  -1  -6   9       39.22       38.28      7.93 o 
   0  -6   9      949.87      923.50     24.34 o 
   1  -6   9      217.95      213.14     12.33 o 
   2  -6   9      749.11      772.51     26.61 o 
   3  -6   9     1075.03     1045.21    135.25 o 
   4  -6   9      414.32      522.26     60.92 o 
  -6  -5   9       13.04      -18.88     18.88 o 
  -5  -5   9      148.48       99.49     29.93 o 
  -4  -5   9       87.01       98.84     13.72 o 
  -3  -5   9       15.59       19.87      8.88 o 
  -2  -5   9       99.81       99.21     13.58 o 
  -1  -5   9        0.11        3.00      4.45 o 
   0  -5   9      394.09      361.12     12.46 o 
   1  -5   9      411.75      364.82     13.90 o 
   2  -5   9      464.50      448.16     16.28 o 
   3  -5   9      106.09       84.68     12.41 o 
   4  -5   9      888.09      799.63     49.19 o 
   5  -5   9      228.68      196.43     48.58 o 
  -6  -4   9        1.12       -0.17     17.70 o 
  -5  -4   9       19.45        7.80     14.75 o 
  -4  -4   9      159.08      170.03     12.62 o 
  -3  -4   9       24.72       31.10      8.68 o 
  -2  -4   9     2259.58     2198.95     53.59 o 
  -1  -4   9      989.48     1124.08     26.85 o 
   0  -4   9      307.82      297.10     12.69 o 
   1  -4   9      163.96      158.61      8.55 o 
   2  -4   9      415.56      397.74     14.35 o 
   3  -4   9     2535.85     2563.38     53.65 o 
   4  -4   9        1.04        2.30     11.69 o 
   5  -4   9       44.77       28.66     19.13 o 
  -6  -3   9      243.05      282.87     36.89 o 
  -5  -3   9       25.74      -18.59     18.59 o 
  -4  -3   9        8.53       -9.43      9.43 o 
  -3  -3   9     1898.03     1996.78     41.88 o 
  -2  -3   9     1245.70     1198.56     25.66 o 
  -1  -3   9      244.38      236.92     11.25 o 
   0  -3   9     2111.79     2037.46     27.59 o 
   1  -3   9       77.48       88.29     10.93 o 
   2  -3   9       10.77       11.83      4.30 o 
   3  -3   9     2297.22     2292.75     36.27 o 
   4  -3   9       81.12       69.69     36.53 o 
   5  -3   9      584.03      533.99     44.60 o 
  -6  -2   9        3.91        3.31     16.41 o 
  -5  -2   9       93.79       64.89     38.34 o 
  -4  -2   9       93.43       72.79     19.06 o 
  -3  -2   9      372.17      362.20     55.45 o 
  -2  -2   9       89.49       94.82      8.77 o 
  -1  -2   9     3780.18     4324.34     56.25 o 
   0  -2   9     1913.77     2056.41     29.54 o 
   1  -2   9      351.65      406.39     16.43 o 
   2  -2   9       72.68       71.33     13.18 o 
   3  -2   9      263.01      231.00     25.48 o 
   4  -2   9      554.31      513.77     36.60 o 
   5  -2   9      394.54      383.20     36.89 o 
   6  -2   9       70.85       89.39     26.93 o 
  -6  -1   9      375.49      455.56     41.92 o 
  -5  -1   9       94.38      104.16     22.07 o 
  -4  -1   9     1254.58     1155.26     70.71 o 
  -3  -1   9       20.83       11.36     11.49 o 
  -2  -1   9       99.97      102.05     13.10 o 
  -1  -1   9     2839.47     3043.66     60.46 o 
   0  -1   9      248.48      259.35     15.92 o 
   1  -1   9      270.00      255.23     16.65 o 
   2  -1   9      336.79      307.69     11.12 o 
   3  -1   9       48.35       44.58     11.75 o 
   4  -1   9      294.98      280.36     59.50 o 
   5  -1   9       82.47       79.77     20.54 o 
   6  -1   9      480.49      527.53     55.90 o 
  -6   0   9      110.05       97.30     57.88 o 
  -5   0   9      606.02      649.23     35.70 o 
  -4   0   9      678.58      700.20     30.92 o 
  -3   0   9     3402.34     3224.88     72.26 o 
  -2   0   9      125.27      102.58     14.02 o 
  -1   0   9      104.82      149.02     13.38 o 
   0   0   9       10.20       13.41      4.60 o 
   1   0   9      408.16      393.08     10.70 o 
   2   0   9      708.43      700.36     17.00 o 
   3   0   9     2299.61     2281.16     63.55 o 
   4   0   9       17.40        8.80     14.07 o 
   5   0   9        2.29       12.91     14.07 o 
   6   0   9      340.13      436.33     98.34 o 
  -6   1   9      222.31      191.98     59.65 o 
  -5   1   9       56.00       42.37     13.23 o 
  -4   1   9     1658.04     1577.20     46.84 o 
  -3   1   9     3922.82     3956.07     82.69 o 
  -2   1   9      195.94      268.61     17.18 o 
  -1   1   9     1037.26     1119.89     21.31 o 
   0   1   9      809.57      802.74     18.29 o 
   1   1   9       53.33       63.57      5.58 o 
   2   1   9     5056.62     5220.84     62.18 o 
   3   1   9     1769.55     1771.65     44.94 o 
   4   1   9       47.88       76.51     30.05 o 
   5   1   9        0.09       -3.05     14.19 o 
   6   1   9       32.74        8.23     18.91 o 
  -6   2   9      108.09       71.79     69.17 o 
  -5   2   9      150.98      140.61     19.13 o 
  -4   2   9       15.84       17.24      8.70 o 
  -3   2   9      188.77      174.92     15.65 o 
  -2   2   9       39.41       60.86      6.62 o 
  -1   2   9    10214.39    10700.60    149.38 o 
   0   2   9      480.46      431.97     17.59 o 
   1   2   9      404.56      409.24      8.34 o 
   2   2   9      160.05      189.01      7.82 o 
   3   2   9      168.41      180.00     12.88 o 
   4   2   9      725.99      733.33     37.15 o 
   5   2   9       38.80       54.45     17.73 o 
   6   2   9       47.18       50.33     22.44 o 
  -6   3   9        9.93       17.44     19.69 o 
  -5   3   9       13.75       -8.21     18.20 o 
  -4   3   9       29.62       17.33      9.10 o 
  -3   3   9     3238.72     3188.59     65.40 o 
  -2   3   9     2228.17     2332.37     48.68 o 
  -1   3   9      137.27      178.40      7.92 o 
   0   3   9     1832.95     1809.61     53.20 o 
   1   3   9      828.34      823.57     17.30 o 
   2   3   9     4565.17     4694.13     58.11 o 
   3   3   9      351.88      342.35     16.98 o 
   4   3   9      106.25      110.10     14.70 o 
   5   3   9       66.81       75.16     14.78 o 
   6   3   9       90.26       53.20     21.97 o 
  -5   4   9       19.26        9.02     14.82 o 
  -4   4   9       14.79       12.46      8.76 o 
  -3   4   9      285.62      290.20     14.20 o 
  -2   4   9      154.43      177.28     16.92 o 
  -1   4   9     2034.68     2058.93     35.11 o 
   0   4   9     2983.52     3066.76     72.28 o 
   1   4   9     1184.05     1235.13     28.58 o 
   2   4   9       98.96      100.51      8.79 o 
   3   4   9       66.80       69.27     10.63 o 
   4   4   9      894.05      942.06     29.27 o 
   5   4   9      825.08      820.93     34.72 o 
   6   4   9       18.11       11.67     16.39 o 
  -5   5   9      904.11     1028.37     57.62 o 
  -4   5   9        1.33       15.56     13.07 o 
  -3   5   9     2030.58     2097.68     40.86 o 
  -2   5   9       76.19       61.83     13.92 o 
  -1   5   9     1161.96     1209.42     35.21 o 
   0   5   9      154.26      127.64      8.59 o 
   1   5   9      158.38      112.22     16.85 o 
   2   5   9      190.96      153.52     10.81 o 
   3   5   9      700.30      687.46     28.94 o 
   4   5   9      417.01      413.10     25.64 o 
   5   5   9       15.31        5.01     13.40 o 
   6   5   9        3.97       -3.50     18.84 o 
  -5   6   9      160.35      175.25     26.54 o 
  -4   6   9      712.35      784.54     37.68 o 
  -3   6   9        4.17       -2.29      5.44 o 
  -2   6   9      591.32      581.86     23.76 o 
  -1   6   9      105.55       82.26     15.55 o 
   0   6   9      354.52      324.80     30.84 o 
   1   6   9      299.36      336.51     14.05 o 
   2   6   9        8.37        3.73      4.51 o 
   3   6   9       75.18       98.82     13.20 o 
   4   6   9       11.24       12.81      9.25 o 
   5   6   9      198.02      229.74     21.67 o 
   6   6   9       35.73       55.95     21.32 o 
  -4   7   9     1125.59     1212.18     56.85 o 
  -3   7   9      107.61      137.11     13.65 o 
  -2   7   9      381.55      391.23     26.60 o 
  -1   7   9      346.74      358.13     27.50 o 
   0   7   9      358.61      361.00     13.03 o 
   1   7   9      476.41      471.57     31.36 o 
   2   7   9     1349.20     1338.59     71.08 o 
   3   7   9      136.40      132.57     15.44 o 
   4   7   9      181.18      193.61     20.36 o 
   5   7   9       94.09      107.92     18.23 o 
   6   7   9       25.21       14.89     29.62 o 
  -4   8   9      457.73      516.20     33.62 o 
  -3   8   9       17.99       17.37      9.45 o 
  -2   8   9      223.52      220.84     17.47 o 
  -1   8   9      440.14      410.25     18.78 o 
   0   8   9        1.77        2.59      5.62 o 
   1   8   9     1074.29     1114.04     33.40 o 
   2   8   9       68.41       68.81     13.48 o 
   3   8   9     1207.81     1230.99     40.06 o 
   4   8   9      235.28      196.13     20.80 o 
   5   8   9       13.98        0.53     12.00 o 
   6   8   9       30.47       84.21     39.24 o 
  -4   9   9       32.85       -6.05     26.58 o 
  -3   9   9      636.36      703.88     28.53 o 
  -2   9   9       14.94       15.38      8.61 o 
  -1   9   9        0.33        3.54     14.82 o 
   0   9   9        0.76       -4.30      6.02 o 
   1   9   9      286.80      262.25     19.53 o 
   2   9   9      230.92      217.23     22.51 o 
   3   9   9      615.38      550.73     30.56 o 
   4   9   9       45.05       48.24     14.72 o 
   5   9   9       15.96       43.71     15.94 o 
   6   9   9        3.38        2.61     21.73 o 
  -3  10   9      176.52      147.98     28.86 o 
  -2  10   9      274.93      254.41     59.06 o 
  -1  10   9        9.02       26.78     14.28 o 
   0  10   9        6.16       16.42      9.76 o 
   1  10   9      410.17      423.83     25.58 o 
   2  10   9      154.86      145.66     19.95 o 
   3  10   9        5.22        3.44      9.82 o 
   4  10   9     1128.16     1162.65     45.42 o 
   5  10   9       23.99        3.58     19.03 o 
  -2  11   9       52.07       64.59     15.78 o 
  -1  11   9      722.51      728.46     36.35 o 
   0  11   9        2.13        3.52      9.47 o 
   1  11   9       87.89      116.67     20.15 o 
   2  11   9       99.61      102.04     20.72 o 
   3  11   9      166.06      150.57     24.42 o 
   4  11   9      370.73      361.93     29.78 o 
   5  11   9       83.64       80.12     26.64 o 
  -2  12   9        0.90       20.49     36.36 o 
  -1  12   9       33.67       29.36     16.24 o 
   0  12   9       22.00       11.44     11.65 o 
   1  12   9      119.77      116.35     27.11 o 
   2  12   9      233.48      229.56     20.74 o 
   3  12   9      723.14      815.49     41.20 o 
   4  12   9       13.49       41.81     23.34 o 
   0  13   9      165.06      130.24     21.40 o 
   1  13   9       27.90       14.54     11.96 o 
   2  13   9        3.01       -2.73     11.50 o 
   3  13   9      534.77      581.06     52.21 o 
   4  13   9       71.99       85.13     50.93 o 
  -2 -12  10        0.27       12.06     12.31 o 
  -1 -12  10        5.38        9.56     14.31 o 
  -3 -11  10       43.83       91.97     19.60 o 
  -2 -11  10       27.97       33.61     15.79 o 
  -1 -11  10      140.31      161.80     18.26 o 
   0 -11  10        5.44       -0.06     11.94 o 
   1 -11  10      177.29      198.90     40.25 o 
  -4 -10  10       13.33       10.15     15.69 o 
  -3 -10  10       48.72       45.67     15.12 o 
  -2 -10  10      738.23      789.30     34.37 o 
  -1 -10  10      419.59      422.99     24.64 o 
   0 -10  10       12.56        4.09      9.60 o 
   1 -10  10        0.09       -0.96     13.11 o 
   2 -10  10       51.82       32.79     19.17 o 
  -5  -9  10      210.55      277.71     62.32 o 
  -4  -9  10       82.58       68.58     17.65 o 
  -3  -9  10      198.22      232.17     20.96 o 
  -2  -9  10        1.23        8.13      9.66 o 
  -1  -9  10       71.84       62.26     12.59 o 
   0  -9  10      139.64      142.71     17.03 o 
   1  -9  10       53.34       85.60     23.65 o 
   2  -9  10        7.01       16.71     15.47 o 
   3  -9  10       28.77       46.50     19.88 o 
  -5  -8  10      203.02      207.61     51.05 o 
  -4  -8  10      573.42      648.32     36.64 o 
  -3  -8  10       63.78       51.87     15.89 o 
  -2  -8  10        0.35       -0.89      8.83 o 
  -1  -8  10      620.41      683.11     30.48 o 
   0  -8  10       86.76      125.96     14.22 o 
   1  -8  10       26.57       20.40      8.07 o 
   2  -8  10        0.03      -10.25     11.57 o 
   3  -8  10       46.14       18.03     16.32 o 
  -6  -7  10      865.47      957.71     67.87 o 
  -5  -7  10      549.38      664.18     78.53 o 
  -4  -7  10       20.52        6.42     10.21 o 
  -3  -7  10      283.48      276.38     24.13 o 
  -2  -7  10     1330.93     1240.36     36.64 o 
  -1  -7  10      213.69      208.49     17.85 o 
   0  -7  10      153.29      139.88     12.42 o 
   1  -7  10        1.06        2.09      6.01 o 
   2  -7  10       23.41       36.22     16.45 o 
   3  -7  10       13.70       19.22     23.26 o 
   4  -7  10       63.10       37.89     30.03 o 
  -6  -6  10      104.15       97.36     28.90 o 
  -5  -6  10      132.86      154.30     42.82 o 
  -4  -6  10      574.76      544.01     30.17 o 
  -3  -6  10      381.03      306.93     34.81 o 
  -2  -6  10     1294.41     1382.27     53.24 o 
  -1  -6  10      694.92      692.81     20.89 o 
   0  -6  10      625.79      606.80     20.07 o 
   1  -6  10      234.69      260.87     13.90 o 
   2  -6  10       41.51       28.37      9.84 o 
   3  -6  10      203.39      180.79     24.64 o 
   4  -6  10      788.81      695.52     70.55 o 
  -6  -5  10      173.94      167.25     32.18 o 
  -5  -5  10     1252.49     1099.11     87.45 o 
  -4  -5  10       14.06        5.19      8.60 o 
  -3  -5  10      529.94      574.80     33.06 o 
  -2  -5  10       91.69      121.15     19.14 o 
  -1  -5  10      584.69      580.96     24.38 o 
   0  -5  10      467.18      455.80     17.11 o 
   1  -5  10      302.34      283.28     26.49 o 
   2  -5  10      206.15      190.86     13.04 o 
   3  -5  10       77.48       77.36     11.61 o 
   4  -5  10        6.28       -6.96     27.79 o 
   5  -5  10       10.59        8.80     19.77 o 
  -6  -4  10       49.35       65.75     24.90 o 
  -5  -4  10       10.70       -9.05     18.35 o 
  -4  -4  10     2475.99     2100.66     45.64 o 
  -3  -4  10     1460.65     1452.15     53.72 o 
  -2  -4  10       20.57       21.35      7.75 o 
  -1  -4  10      247.64      301.07     18.31 o 
   0  -4  10      484.73      493.52     13.99 o 
   1  -4  10        5.65        3.92      4.84 o 
   2  -4  10      877.14      802.80     19.64 o 
   3  -4  10       10.33       11.75      6.28 o 
   4  -4  10      303.59      291.08     46.03 o 
   5  -4  10       24.81       29.71     19.93 o 
  -6  -3  10       95.14       90.67     25.26 o 
  -5  -3  10        5.84      -12.49     12.49 o 
  -4  -3  10      520.25      505.46     32.89 o 
  -3  -3  10       58.78       61.67      8.27 o 
  -2  -3  10      469.87      453.87     15.37 o 
  -1  -3  10     1552.77     1574.87     40.56 o 
   0  -3  10      227.02      231.93     14.40 o 
   1  -3  10        0.07       -1.98      4.48 o 
   2  -3  10      848.79      921.59     28.26 o 
   3  -3  10       27.14       28.23      6.67 o 
   4  -3  10      107.14      122.61     44.84 o 
   5  -3  10       85.54       90.01     23.89 o 
  -6  -2  10      383.41      411.95     42.70 o 
  -5  -2  10        1.32       -7.37     11.36 o 
  -4  -2  10     1202.83     1115.06     96.98 o 
  -3  -2  10      522.64      498.00     28.83 o 
  -2  -2  10       39.70       49.28      7.36 o 
  -1  -2  10      101.44      109.05      8.99 o 
   0  -2  10       34.95       45.61      4.76 o 
   1  -2  10      605.85      621.66     20.64 o 
   2  -2  10       18.88       12.24      7.36 o 
   3  -2  10        0.13       -7.40      7.40 o 
   4  -2  10       93.73       86.68     17.59 o 
   5  -2  10        1.29      -13.32     14.77 o 
   6  -2  10      106.15      133.61     30.03 o 
  -6  -1  10      940.81      944.06     69.73 o 
  -5  -1  10      226.12      222.85     29.26 o 
  -4  -1  10      929.56      920.60     52.00 o 
  -3  -1  10        0.01       -2.92      8.13 o 
  -2  -1  10        9.17        6.27      4.65 o 
  -1  -1  10     3081.82     3197.43     48.32 o 
   0  -1  10      801.74      730.73     23.81 o 
   1  -1  10        5.08        4.02      4.19 o 
   2  -1  10       46.47       31.12      8.97 o 
   3  -1  10       43.72       36.74      7.84 o 
   4  -1  10      212.60      186.67     24.16 o 
   5  -1  10      157.12      169.24     27.08 o 
   6  -1  10      175.66      159.77     31.33 o 
  -6   0  10        3.89       26.12     17.71 o 
  -5   0  10      672.57      677.84     36.55 o 
  -4   0  10      259.80      251.99     31.05 o 
  -3   0  10     1722.12     1744.02     49.29 o 
  -2   0  10      614.97      611.48     21.06 o 
  -1   0  10       99.02       79.47      7.74 o 
   0   0  10      457.51      462.75     20.80 o 
   1   0  10     2825.29     2642.90     58.30 o 
   2   0  10       97.76      119.07     13.56 o 
   3   0  10        8.12        4.45      8.05 o 
   4   0  10      426.30      386.69     31.79 o 
   5   0  10       49.89       38.78     21.95 o 
   6   0  10        8.37       -6.99     28.57 o 
  -6   1  10      229.97      216.93     34.04 o 
  -5   1  10       45.71       33.28     12.48 o 
  -4   1  10       51.53       37.51     10.54 o 
  -3   1  10     1186.24     1174.92     39.38 o 
  -2   1  10      295.34      374.51     18.32 o 
  -1   1  10     1617.74     1637.56     51.36 o 
   0   1  10       21.70       16.95      6.50 o 
   1   1  10      436.03      402.52     11.01 o 
   2   1  10       22.92       23.68      4.34 o 
   3   1  10      956.55      840.39     29.99 o 
   4   1  10       67.19       73.21     15.98 o 
   5   1  10        4.73        4.50     13.50 o 
   6   1  10       18.94       12.30     20.43 o 
  -6   2  10       33.72       44.18     22.34 o 
  -5   2  10        5.17        0.99      9.52 o 
  -4   2  10     1779.82     1751.97     68.77 o 
  -3   2  10      209.52      222.28     19.24 o 
  -2   2  10      511.50      483.99     16.03 o 
  -1   2  10      495.00      481.74     11.89 o 
   0   2  10      876.69      892.15     25.97 o 
   1   2  10     2166.63     2080.73     24.94 o 
   2   2  10     4367.77     4413.98     49.38 o 
   3   2  10      500.48      544.49     25.03 o 
   4   2  10       53.13       55.52     15.02 o 
   5   2  10      627.11      660.08     43.79 o 
   6   2  10       84.75       86.83     24.98 o 
  -6   3  10       79.87       57.06     23.11 o 
  -5   3  10        7.24        1.94     13.67 o 
  -4   3  10      765.85      721.69     39.09 o 
  -3   3  10      170.07      176.52     16.19 o 
  -2   3  10        0.15        0.52      5.50 o 
  -1   3  10       57.04       93.91      6.83 o 
   0   3  10        0.78        0.13      4.26 o 
   1   3  10     5210.34     5058.22     82.36 o 
   2   3  10      215.62      227.72      9.93 o 
   3   3  10     2757.52     2779.45     49.72 o 
   4   3  10      257.52      271.25     22.29 o 
   5   3  10      791.68      906.41     47.38 o 
   6   3  10      180.75      124.03     26.94 o 
  -5   4  10        0.21       -1.13     13.89 o 
  -4   4  10        7.12       12.51      8.69 o 
  -3   4  10       20.57       13.17      5.58 o 
  -1   4  10      541.62      552.86     14.96 o 
   0   4  10      696.89      742.13     39.97 o 
   1   4  10      519.91      508.06     23.73 o 
   2   4  10     1526.97     1532.09     30.43 o 
   3   4  10     1263.03     1244.03     36.86 o 
   4   4  10      772.99      834.38     27.81 o 
   5   4  10      299.87      285.81     50.08 o 
   6   4  10      574.36      649.16     70.05 o 
  -5   5  10       91.66       56.48     20.05 o 
  -4   5  10       62.31       41.79     15.81 o 
  -3   5  10        0.04        2.16      5.74 o 
  -2   5  10     1034.84      980.36     44.63 o 
  -1   5  10      317.21      298.64     15.39 o 
   0   5  10      137.10      120.63      8.16 o 
   1   5  10        2.05       -0.07      7.27 o 
   2   5  10      511.88      536.38     19.41 o 
   3   5  10        2.27        0.86      7.69 o 
   4   5  10      160.34      158.70     22.97 o 
  -5   6  10        0.38        8.16     13.90 o 
  -4   6  10        4.82       -4.08     10.56 o 
  -3   6  10      247.89      231.07     16.99 o 
  -2   6  10      309.87      307.69     19.01 o 
  -1   6  10        0.10        1.16      4.43 o 
   0   6  10     2615.09     2622.06     46.96 o 
   1   6  10      351.70      397.70     29.20 o 
   2   6  10       29.48       39.96      7.52 o 
   3   6  10       40.48       34.33     11.24 o 
   4   6  10     1036.18     1013.87     37.17 o 
   5   6  10      648.34      679.28     43.87 o 
  -4   7  10       85.40       55.92     28.08 o 
  -3   7  10       35.35       18.51      7.89 o 
  -2   7  10       60.21       39.30     12.48 o 
  -1   7  10      210.05      196.10     17.16 o 
   0   7  10     2714.22     2617.99     44.00 o 
   1   7  10       16.63       16.80      7.00 o 
   2   7  10        0.26        5.28      4.84 o 
   3   7  10      109.01       99.67     20.68 o 
   4   7  10       55.36       37.26     15.90 o 
   5   7  10      223.11      247.17     25.02 o 
  -4   8  10      100.40       74.64     27.58 o 
  -3   8  10      700.65      736.15     28.06 o 
  -2   8  10        4.05       -2.59      8.62 o 
  -1   8  10       26.92       31.55      7.60 o 
   0   8  10      255.33      270.48     18.35 o 
   1   8  10      100.78       84.89     11.36 o 
   2   8  10      307.42      266.03     33.81 o 
   3   8  10      226.91      174.79     18.63 o 
   4   8  10       24.57       40.70     21.28 o 
   5   8  10      137.96      103.00     20.81 o 
   6   8  10       57.26       39.82     35.17 o 
  -4   9  10      504.49      530.75     35.01 o 
  -3   9  10      249.62      231.43     18.88 o 
  -2   9  10      105.92      105.84     16.71 o 
  -1   9  10      512.58      513.99     33.34 o 
   0   9  10      333.40      317.53     21.21 o 
   1   9  10     2142.18     2159.81     52.92 o 
   2   9  10      391.17      334.79     65.28 o 
   3   9  10       15.56        9.68      9.46 o 
   4   9  10      418.12      420.75     30.57 o 
   5   9  10       67.41       49.65     17.02 o 
   6   9  10      188.48      244.96     37.36 o 
  -3  10  10      318.60      281.95     56.00 o 
  -2  10  10      315.76      346.25     61.42 o 
  -1  10  10      433.18      409.10     28.23 o 
   0  10  10     1323.81     1392.23     57.06 o 
   1  10  10      377.21      349.17     23.47 o 
   2  10  10       17.74       24.25     14.20 o 
   3  10  10      795.06      738.62     38.97 o 
   4  10  10      359.40      361.69     42.19 o 
   5  10  10       12.06       22.80     15.51 o 
  -2  11  10      192.56      192.43     25.37 o 
  -1  11  10      178.62      164.99     21.57 o 
   0  11  10      146.93      126.07     20.73 o 
   1  11  10      190.96      216.72     24.12 o 
   2  11  10       25.88       24.56     10.47 o 
   3  11  10      869.94      998.82     42.41 o 
   4  11  10        4.36        4.51     13.16 o 
   5  11  10      103.70      120.23     38.44 o 
  -1  12  10       31.94       57.28     16.59 o 
   0  12  10       24.97       14.79     12.48 o 
   1  12  10      135.84       66.67     41.71 o 
   2  12  10       56.70       55.12     13.99 o 
   3  12  10      258.42      301.43     28.67 o 
   4  12  10        1.41       14.29     20.36 o 
   0  13  10      218.06      243.19     31.14 o 
   1  13  10       68.44       63.67     16.22 o 
   2  13  10        0.23       12.93     12.10 o 
   3  13  10      230.00      215.53     35.78 o 
  -3 -11  11      103.52      106.48     20.88 o 
  -2 -11  11       41.00       30.69     16.43 o 
  -1 -11  11       17.49       10.28     13.67 o 
   0 -11  11       20.99       16.45     14.40 o 
  -4 -10  11       57.42       56.36     20.03 o 
  -3 -10  11        0.66       -4.16     10.56 o 
  -2 -10  11       80.89      108.27     17.96 o 
  -1 -10  11      328.13      351.10     36.08 o 
   0 -10  11       58.27       46.39     14.60 o 
   1 -10  11       18.13       11.07     14.80 o 
   2 -10  11      155.28      144.24     54.32 o 
  -5  -9  11      265.92      294.05     46.48 o 
  -4  -9  11      430.60      428.17     39.62 o 
  -3  -9  11       17.90       45.50     16.03 o 
  -2  -9  11       95.04      133.51     17.71 o 
  -1  -9  11       90.04      109.93     13.69 o 
   0  -9  11       29.27       32.49      9.48 o 
   1  -9  11      180.27      158.70     19.63 o 
   2  -9  11       23.21       28.67     16.12 o 
  -5  -8  11       90.21       97.28     32.64 o 
  -4  -8  11      779.46      788.10     40.34 o 
  -3  -8  11       35.34       35.50     14.68 o 
  -2  -8  11      275.77      283.80     23.13 o 
  -1  -8  11      452.44      485.63     27.47 o 
   0  -8  11       69.88       73.63     11.08 o 
   1  -8  11       35.54       16.05     12.33 o 
   2  -8  11       17.85       24.52     14.83 o 
   3  -8  11        2.04       -5.91     29.08 o 
  -5  -7  11       32.54       51.34     26.93 o 
  -4  -7  11      256.88      293.72     70.38 o 
  -3  -7  11      114.51      118.47     21.56 o 
  -2  -7  11      236.51      273.98     20.65 o 
  -1  -7  11      356.68      320.79     21.86 o 
   0  -7  11      290.79      289.01     16.90 o 
   1  -7  11     1683.91     1686.18     36.38 o 
   2  -7  11      566.45      624.87     40.56 o 
   3  -7  11       97.19       93.38     21.52 o 
   4  -7  11      132.86       95.44     38.79 o 
  -6  -6  11       28.99        8.64     23.80 o 
  -5  -6  11      101.49      162.57     32.87 o 
  -4  -6  11      173.38      137.48     17.99 o 
  -3  -6  11       84.59       95.82     14.75 o 
  -2  -6  11      171.64      179.52     20.13 o 
  -1  -6  11      628.03      596.20     20.02 o 
   0  -6  11       44.46       43.12     11.11 o 
   1  -6  11      599.32      565.28     21.76 o 
   2  -6  11        9.25       17.14      9.26 o 
   3  -6  11     1953.35     1969.77     68.84 o 
   4  -6  11      118.66      134.10     38.05 o 
  -6  -5  11       60.59       53.40     24.52 o 
  -5  -5  11      347.45      332.17     71.04 o 
  -4  -5  11      100.82      128.38     15.48 o 
  -3  -5  11      705.15      637.80     29.52 o 
  -2  -5  11     1269.73     1252.49     81.99 o 
  -1  -5  11      871.44      837.28     31.30 o 
   0  -5  11      382.92      421.12     13.65 o 
   1  -5  11     1339.94     1338.95     27.70 o 
   2  -5  11      702.81      687.83     50.06 o 
   3  -5  11      931.58     1059.13     47.60 o 
   4  -5  11      646.17      559.94     62.81 o 
   5  -5  11      109.94       94.84     27.47 o 
  -6  -4  11       14.41        0.35     19.92 o 
  -5  -4  11       54.94       45.95     27.68 o 
  -4  -4  11      268.54      294.57     16.60 o 
  -3  -4  11       37.46       29.68      8.76 o 
  -2  -4  11       11.94       10.05      4.75 o 
  -1  -4  11      312.66      340.44     25.36 o 
   0  -4  11      217.84      210.80     11.13 o 
   1  -4  11      601.32      504.92     26.10 o 
   2  -4  11        3.30        6.44      6.73 o 
   3  -4  11       62.02       53.42     10.56 o 
   4  -4  11       50.37       46.58     18.84 o 
   5  -4  11       86.59       86.01     24.77 o 
  -6  -3  11       17.28       24.34     22.20 o 
  -5  -3  11      142.70      134.07     37.41 o 
  -4  -3  11      110.13      138.18     19.11 o 
  -3  -3  11     5148.73     4738.80     82.07 o 
  -2  -3  11      275.07      265.25     12.97 o 
  -1  -3  11      448.13      440.23     16.46 o 
   0  -3  11     1081.22     1179.79     26.61 o 
   1  -3  11       16.69       10.60      5.67 o 
   2  -3  11       32.12       31.83      8.73 o 
   3  -3  11      934.31      986.65     24.16 o 
   4  -3  11       11.60       13.69     13.51 o 
   5  -3  11        0.01       -4.59     15.85 o 
  -6  -2  11      580.52      655.49     51.98 o 
  -5  -2  11       96.91       46.97     41.14 o 
  -4  -2  11       84.41       68.44     32.29 o 
  -3  -2  11       64.95      105.32     16.20 o 
  -2  -2  11      684.06      705.54     22.57 o 
  -1  -2  11     2036.78     2116.80     56.67 o 
   0  -2  11      149.37      155.14     11.01 o 
   1  -2  11      211.32      277.11     19.77 o 
   2  -2  11      273.31      224.65     19.35 o 
   3  -2  11        1.56        2.11      7.77 o 
   4  -2  11       19.16        3.50     15.08 o 
   5  -2  11       52.61       76.32     22.21 o 
  -6  -1  11       75.29       34.51     43.02 o 
  -5  -1  11      410.37      443.18     39.99 o 
  -4  -1  11      144.81      157.69     27.29 o 
  -3  -1  11      868.99      877.00     38.53 o 
  -2  -1  11     2010.68     1921.09     41.11 o 
  -1  -1  11      172.07      209.59     21.23 o 
   0  -1  11      420.75      427.28     32.56 o 
   1  -1  11       19.68        8.63      6.75 o 
   2  -1  11       49.63       48.37      8.71 o 
   3  -1  11     1179.25     1139.49     29.67 o 
   4  -1  11      707.22      635.49     40.60 o 
   5  -1  11        0.06       -5.70     15.59 o 
   6  -1  11      155.68      123.82     29.24 o 
  -6   0  11      161.17       47.02    108.64 o 
  -5   0  11      620.12      704.56     37.96 o 
  -4   0  11       13.84       -1.49      9.95 o 
  -3   0  11      402.52      336.38     32.35 o 
  -2   0  11        4.56        3.84      3.44 o 
  -1   0  11     1136.32     1340.41     26.80 o 
   0   0  11     5809.43     5869.58    113.93 o 
   1   0  11      802.07      783.70     24.88 o 
   2   0  11      101.57      106.04      8.12 o 
   3   0  11        7.39        1.36      5.04 o 
   4   0  11      107.14      112.02     20.10 o 
   5   0  11      915.48     1022.03     52.35 o 
   6   0  11       50.18       50.03     23.92 o 
  -6   1  11       60.54       97.97     24.65 o 
  -5   1  11       16.80        6.74     10.68 o 
  -4   1  11        6.40       -1.65      6.96 o 
  -3   1  11     1327.40     1379.73     43.30 o 
  -2   1  11      748.80      810.32     28.64 o 
  -1   1  11      314.67      343.27     23.66 o 
   0   1  11     1869.36     1809.38     43.63 o 
   1   1  11        8.03        6.90      2.34 o 
   2   1  11      863.44      846.33     17.33 o 
   3   1  11       28.58       19.86      8.33 o 
   4   1  11       45.25       26.60     19.48 o 
   5   1  11      155.19      142.96     24.81 o 
   6   1  11       11.51       11.22     19.65 o 
  -6   2  11      638.70      647.99     54.73 o 
  -5   2  11       73.92       56.70     14.74 o 
  -4   2  11       10.22        4.23      7.79 o 
  -3   2  11      279.96      287.43     21.70 o 
  -2   2  11      687.80      701.87     38.25 o 
  -1   2  11     1348.27     1473.33     30.94 o 
   0   2  11      179.53      157.83     20.72 o 
   1   2  11       27.96       18.90      3.11 o 
   2   2  11     8603.88     8793.07     88.10 o 
   3   2  11       20.90       26.58      7.33 o 
   4   2  11       15.29       16.58      9.95 o 
   5   2  11      179.71      157.02     33.34 o 
   6   2  11      306.66      305.27     37.03 o 
  -5   3  11      421.50      439.62     40.72 o 
  -4   3  11     1062.01     1035.57     45.00 o 
  -3   3  11      240.22      252.29     19.34 o 
  -2   3  11        8.30       -2.98      4.83 o 
  -1   3  11      109.18      131.87     10.64 o 
   0   3  11     1792.62     1876.33     44.33 o 
   1   3  11      124.56      111.67     10.51 o 
   2   3  11     1965.65     2176.56     32.48 o 
   3   3  11      465.79      517.79     19.76 o 
   4   3  11      809.89      822.78     33.62 o 
   5   3  11      155.73      182.99     27.03 o 
   6   3  11      108.61      108.18     26.49 o 
  -5   4  11     1700.91     1797.56     74.17 o 
  -4   4  11     1075.59     1075.82     38.66 o 
  -3   4  11      154.36      139.86     19.37 o 
  -2   4  11        1.14        7.43      7.57 o 
  -1   4  11       96.45      106.80      7.55 o 
   0   4  11        1.12       -2.66      5.38 o 
   1   4  11      337.35      357.65     34.97 o 
   2   4  11     1965.67     2098.98     37.46 o 
   3   4  11      661.37      728.56     23.04 o 
   4   4  11        0.43       -6.48      6.48 o 
   5   4  11      168.42      181.64     41.53 o 
   6   4  11      108.76      123.00     27.71 o 
  -5   5  11      453.91      455.02     42.79 o 
  -4   5  11        1.61        1.96     10.13 o 
  -3   5  11     1460.15     1536.96     37.80 o 
  -2   5  11      163.41      168.89     14.87 o 
  -1   5  11        8.78       11.02      4.58 o 
   0   5  11      310.00      317.63     12.33 o 
   1   5  11      136.18      143.27     10.47 o 
   2   5  11       15.26       -0.27      5.89 o 
   3   5  11      113.24       95.51     15.30 o 
   4   5  11      371.57      358.70     25.37 o 
   5   5  11      528.34      593.51     62.98 o 
  -5   6  11      215.18      137.73     44.07 o 
  -4   6  11      153.65      168.11     21.07 o 
  -3   6  11     2191.61     2192.29     40.47 o 
  -2   6  11       40.92       38.60     10.72 o 
  -1   6  11     2455.41     2322.78     77.40 o 
   0   6  11        0.72        1.37      3.95 o 
   1   6  11       10.49        7.46      4.70 o 
   2   6  11     1454.88     1496.56     35.41 o 
   3   6  11       57.92       50.83     15.10 o 
   4   6  11       47.27       44.29     15.04 o 
   5   6  11       48.98       56.13     17.17 o 
  -4   7  11      157.48      138.93     20.16 o 
  -3   7  11        2.57       -0.98      7.27 o 
  -2   7  11      647.87      673.39     26.98 o 
  -1   7  11      788.73      744.66     23.04 o 
   0   7  11       91.66       85.32      7.83 o 
   1   7  11     1096.04     1151.80     23.38 o 
   2   7  11       91.88       84.16     12.36 o 
   3   7  11       39.33       25.97     15.65 o 
   4   7  11     1802.73     1941.54    104.09 o 
   5   7  11      238.14      215.92     28.49 o 
  -4   8  11       27.80       13.64     14.19 o 
  -3   8  11      301.34      331.12     20.69 o 
  -2   8  11      195.18      226.86     24.30 o 
  -1   8  11      398.02      373.97     18.06 o 
   0   8  11        0.06       -0.27      4.09 o 
   1   8  11     1044.21     1022.10     31.48 o 
   2   8  11        3.81       11.81     13.33 o 
   3   8  11       30.73       21.51     20.88 o 
   4   8  11      777.27      737.07     43.87 o 
   5   8  11      379.06      422.88     51.00 o 
   6   8  11      320.35      324.40     54.55 o 
  -3   9  11      416.17      426.23     23.78 o 
  -2   9  11       59.60       65.20     15.44 o 
  -1   9  11       65.47       76.31     13.58 o 
   0   9  11      248.50      268.69     19.87 o 
   1   9  11       46.33       35.75      9.27 o 
   2   9  11       10.57        9.82     11.52 o 
   3   9  11      180.00      212.35     48.29 o 
   4   9  11      278.02      281.98     40.75 o 
   5   9  11      193.81      200.85     24.69 o 
   6   9  11       91.80       89.72     37.19 o 
  -3  10  11        1.44        6.79     13.18 o 
  -2  10  11        5.73       28.70     50.64 o 
  -1  10  11       34.04       22.80     11.59 o 
   0  10  11        6.57       16.29      9.45 o 
   1  10  11       85.63       56.56     12.14 o 
   2  10  11       47.56       37.19     16.42 o 
   3  10  11        0.80        1.11     12.33 o 
   4  10  11      603.04      577.15     36.19 o 
   5  10  11       16.45       23.68     16.03 o 
  -2  11  11       89.16       99.14     77.60 o 
  -1  11  11      473.98      487.08     32.60 o 
   0  11  11       20.03       20.84     11.42 o 
   1  11  11      148.29      150.46     18.02 o 
   2  11  11       68.68       67.50     21.43 o 
   3  11  11      134.25      130.92     23.24 o 
   4  11  11      710.04      715.55     41.39 o 
   5  11  11       75.47       89.54     52.35 o 
  -1  12  11       64.83       72.01     17.90 o 
   0  12  11      184.24      191.60     22.22 o 
   1  12  11       37.62       21.56     14.88 o 
   2  12  11        4.98        2.07     11.22 o 
   3  12  11      362.17      395.68     37.48 o 
   4  12  11      298.17      241.80     42.88 o 
   0  13  11        0.11        2.61     14.45 o 
   1  13  11       50.01       47.91     15.50 o 
   2  13  11        0.88       -0.76     12.23 o 
   3  13  11      248.65      211.60     46.03 o 
  -3 -11  12      267.33      306.41     39.85 o 
  -2 -11  12       77.36       67.11     17.14 o 
  -1 -11  12       56.74       48.39     16.17 o 
   0 -11  12       49.65       23.00     16.09 o 
  -4 -10  12       30.31       31.02     18.34 o 
  -3 -10  12      482.42      488.67     37.52 o 
  -2 -10  12      219.19      249.03     23.83 o 
  -1 -10  12      121.91      117.14     22.08 o 
   0 -10  12      241.76      261.31     25.40 o 
   1 -10  12       13.82       17.19     16.26 o 
  -4  -9  12      722.16      832.38     45.25 o 
  -3  -9  12       20.07       29.30     15.79 o 
  -2  -9  12      267.07      265.15     26.32 o 
  -1  -9  12      360.80      434.73     26.90 o 
   0  -9  12      605.07      604.81     33.38 o 
   1  -9  12       13.05       22.03     14.65 o 
   2  -9  12        0.56       -2.66     13.34 o 
  -5  -8  12      512.16      585.89     62.10 o 
  -4  -8  12       28.19       28.17     14.03 o 
  -3  -8  12      216.69      261.29     26.69 o 
  -2  -8  12      295.29      282.25     28.63 o 
  -1  -8  12       74.46       83.57     20.54 o 
   0  -8  12      908.31      897.29     28.21 o 
   1  -8  12        5.33       -5.90      9.83 o 
   2  -8  12       74.29       62.53     18.64 o 
   3  -8  12       96.07       55.03     19.81 o 
  -5  -7  12      159.03      157.80     34.59 o 
  -4  -7  12      551.61      623.80     35.31 o 
  -3  -7  12      176.83      142.65     20.81 o 
  -2  -7  12      516.32      506.15     33.10 o 
  -1  -7  12      255.37      253.69     21.72 o 
   0  -7  12      534.56      560.73     22.07 o 
   1  -7  12       77.25       97.34     18.47 o 
   2  -7  12        9.06        1.82     12.13 o 
   3  -7  12       37.54       35.56     16.58 o 
  -5  -6  12       21.83        2.43     27.93 o 
  -4  -6  12        4.31        4.61      8.96 o 
  -3  -6  12        7.13        6.65      8.42 o 
  -2  -6  12      499.08      545.41     55.43 o 
  -1  -6  12      268.33      315.66     28.60 o 
   0  -6  12      236.16      262.10     15.10 o 
   1  -6  12      359.96      332.46     15.14 o 
   2  -6  12      577.39      569.90     28.05 o 
   3  -6  12      214.93      283.10     30.87 o 
   4  -6  12       16.34       67.63     31.10 o 
  -6  -5  12     1065.04     1042.34     95.35 o 
  -5  -5  12        0.80        7.78     18.24 o 
  -4  -5  12       77.54       99.37     14.22 o 
  -3  -5  12      234.74      242.93     20.63 o 
  -2  -5  12      133.14      119.14     16.21 o 
  -1  -5  12      132.12      137.77     15.77 o 
   0  -5  12      509.00      531.19     22.97 o 
   1  -5  12        1.44        7.55      6.81 o 
   2  -5  12      228.40      255.45     19.36 o 
   3  -5  12      424.34      547.54     54.07 o 
   4  -5  12      130.15      100.82     32.17 o 
  -6  -4  12      426.27      458.46     48.84 o 
  -5  -4  12        5.23        5.80     16.01 o 
  -4  -4  12      292.16      269.93     18.05 o 
  -3  -4  12       50.50       48.32     16.25 o 
  -2  -4  12      573.93      532.38     20.26 o 
  -1  -4  12      391.53      391.33     16.86 o 
   0  -4  12      757.98      735.99     20.21 o 
   1  -4  12      217.77      195.57     15.92 o 
   2  -4  12      550.34      506.33     24.11 o 
   3  -4  12      332.11      328.59     20.78 o 
   4  -4  12        1.06       18.31     15.20 o 
   5  -4  12        3.53       27.52     21.03 o 
  -6  -3  12       59.87       36.60     23.38 o 
  -5  -3  12      893.68      934.56     81.08 o 
  -4  -3  12     1127.12      913.14     52.16 o 
  -3  -3  12       34.95       32.81      7.40 o 
  -2  -3  12       52.80       60.05      7.62 o 
  -1  -3  12      184.49      191.27     12.57 o 
   0  -3  12     1976.11     2110.08     39.15 o 
   1  -3  12      465.47      532.29     21.70 o 
   2  -3  12      969.12      979.21     31.04 o 
   3  -3  12      199.49      211.68     19.97 o 
   4  -3  12       30.23       23.24     15.32 o 
   5  -3  12       39.60       62.57     22.42 o 
  -6  -2  12      536.91      543.62     54.83 o 
  -5  -2  12      655.25      711.32     49.82 o 
  -4  -2  12      457.70      402.60     30.97 o 
  -3  -2  12     1411.46     1397.53     50.37 o 
  -2  -2  12     1531.65     1515.43     36.89 o 
  -1  -2  12      127.84      138.11     10.90 o 
   0  -2  12       47.64       36.47      4.81 o 
   1  -2  12       72.65      110.10     13.71 o 
   2  -2  12      209.31      245.87     26.20 o 
   3  -2  12      147.36      157.07     12.60 o 
   4  -2  12        8.66        0.63     12.80 o 
   5  -2  12      108.39       51.87     20.97 o 
  -6  -1  12       35.62      -17.31     69.23 o 
  -5  -1  12      289.00      289.54     34.22 o 
  -4  -1  12      276.33      256.56     43.50 o 
  -3  -1  12     2305.32     2240.18     67.59 o 
  -2  -1  12       30.57       31.20      5.75 o 
  -1  -1  12     2201.13     2220.71     60.12 o 
   0  -1  12      721.13      750.42     24.44 o 
   1  -1  12       55.77       65.44      8.52 o 
   2  -1  12      902.28      901.21     29.10 o 
   3  -1  12        1.69        2.48      6.95 o 
   4  -1  12     1039.07     1043.38     49.05 o 
   5  -1  12       49.83       36.69     17.91 o 
   6  -1  12       13.69        0.51     22.42 o 
  -6   0  12       52.61       -3.99     33.36 o 
  -5   0  12        1.38       -1.92     12.49 o 
  -4   0  12       76.33       18.85     18.91 o 
  -3   0  12        3.23        4.57      8.85 o 
  -2   0  12      294.86      311.46     19.39 o 
  -1   0  12     4074.39     4156.76     74.53 o 
   0   0  12       32.14       50.72      6.75 o 
   1   0  12     1203.94     1138.04     27.88 o 
   2   0  12       22.05       26.32      5.48 o 
   3   0  12        0.13        1.73      5.20 o 
   4   0  12     1179.32     1262.70     52.68 o 
   5   0  12        7.44       -4.60     14.29 o 
   6   0  12      234.35      208.82     33.92 o 
  -6   1  12        1.04      -10.23     17.16 o 
  -5   1  12       14.31        3.78     14.34 o 
  -4   1  12       10.68        2.40     14.90 o 
  -3   1  12      425.92      413.71     43.92 o 
  -2   1  12      146.38      152.69     11.49 o 
  -1   1  12      211.65      230.54     28.22 o 
   0   1  12      123.72      140.42      6.96 o 
   1   1  12      746.06      644.58     15.17 o 
   2   1  12      797.16      774.07     16.50 o 
   3   1  12       19.91       36.29      9.44 o 
   4   1  12      269.36      236.04     26.42 o 
   5   1  12        1.68       -3.54     14.43 o 
   6   1  12      838.95      818.23     56.41 o 
  -6   2  12      173.06      192.26     42.12 o 
  -5   2  12      202.67      219.23     23.82 o 
  -4   2  12        0.83       -5.64      6.90 o 
  -3   2  12       14.80        8.28     10.15 o 
  -2   2  12      323.44      319.33     21.32 o 
  -1   2  12     1839.42     1848.15     37.09 o 
   0   2  12      160.55      151.91     12.65 o 
   1   2  12     1936.29     2000.69     34.72 o 
   2   2  12     1379.52     1348.64     21.15 o 
   3   2  12      185.24      204.15     13.92 o 
   4   2  12     1066.86     1054.63     73.53 o 
   5   2  12      143.06       94.45     22.89 o 
   6   2  12       14.28       35.36     22.14 o 
  -5   3  12      488.77      589.12     91.59 o 
  -4   3  12      359.06      353.34     25.27 o 
  -3   3  12       90.70       82.10     13.57 o 
  -2   3  12      454.93      453.01     20.57 o 
  -1   3  12      914.00     1027.67     20.80 o 
   0   3  12     1984.26     2048.59     47.99 o 
   1   3  12     3310.73     3202.13     60.10 o 
   2   3  12     1661.27     1598.11     41.69 o 
   3   3  12      113.55      126.99     11.67 o 
   4   3  12      416.63      472.09     29.00 o 
   5   3  12       10.87        2.60     14.62 o 
   6   3  12      390.20      440.42     44.08 o 
  -5   4  12       66.46       32.88     39.05 o 
  -4   4  12      449.59      440.39     27.51 o 
  -3   4  12      147.31      164.89     16.67 o 
  -2   4  12      167.19      159.58     30.19 o 
  -1   4  12      109.49      113.88      9.68 o 
   0   4  12      919.38      976.12     40.20 o 
   1   4  12       23.72        7.60     10.04 o 
   2   4  12     2224.83     2179.77     43.14 o 
   3   4  12        8.31       12.02      6.15 o 
   4   4  12        1.07       -4.46      6.82 o 
   5   4  12      372.84      330.32     34.09 o 
   6   4  12       85.66      122.15     27.99 o 
  -5   5  12       19.67       15.81     21.93 o 
  -4   5  12      660.65      689.97     43.62 o 
  -3   5  12       41.95       37.65     19.50 o 
  -2   5  12       60.97       44.84     11.52 o 
  -1   5  12        6.23        4.43      3.89 o 
   0   5  12      888.76      949.94     34.11 o 
   1   5  12     1520.85     1464.56     52.86 o 
   2   5  12        1.49       -1.38      5.12 o 
   3   5  12       18.47       14.22      7.81 o 
   4   5  12        3.61       -3.58      8.52 o 
   5   5  12        4.87      -10.87     13.01 o 
  -5   6  12        9.26       -9.71     15.82 o 
  -4   6  12      653.88      678.49     36.51 o 
  -3   6  12       67.35       61.16     13.91 o 
  -2   6  12      739.41      704.53     26.86 o 
  -1   6  12       11.88       11.54      7.45 o 
   0   6  12       73.30       86.22      7.99 o 
   1   6  12     1158.04     1154.46     28.53 o 
   2   6  12        1.00        2.22      8.46 o 
   3   6  12     1241.22     1223.48     45.91 o 
   4   6  12      132.50      125.51     32.64 o 
   5   6  12       72.53       53.83     18.18 o 
  -4   7  12       38.77       32.89     22.53 o 
  -3   7  12       16.78        5.17      7.86 o 
  -2   7  12     2529.96     2556.17     57.74 o 
  -1   7  12      128.38      121.26     14.28 o 
   0   7  12      681.81      650.10     20.38 o 
   1   7  12        2.78        5.70      4.58 o 
   2   7  12      620.89      631.05     22.46 o 
   3   7  12      357.34      391.83     30.19 o 
   4   7  12      134.12      135.70     22.05 o 
   5   7  12      509.71      571.20     63.66 o 
  -4   8  12        7.93       -1.83     13.02 o 
  -3   8  12      367.29      355.23     21.69 o 
  -2   8  12      368.98      370.55     28.12 o 
  -1   8  12      470.73      480.72     23.31 o 
   0   8  12     2807.30     2773.31     47.84 o 
   1   8  12      706.21      716.81     25.93 o 
   2   8  12      194.73      262.12     34.64 o 
   3   8  12        0.09        5.62     10.23 o 
   4   8  12      543.27      591.67     40.58 o 
   5   8  12      575.49      600.43     45.08 o 
   6   8  12        3.58       -4.03     25.96 o 
  -3   9  12      328.91      330.39     37.75 o 
  -2   9  12      235.68      208.52     17.51 o 
  -1   9  12      762.78      777.12     25.20 o 
   0   9  12       51.93       44.09     11.44 o 
   1   9  12     1371.22     1333.11     38.94 o 
   2   9  12       33.59       34.35     20.71 o 
   3   9  12       30.52       11.99     12.38 o 
   4   9  12      511.42      529.41     40.38 o 
   5   9  12       28.47       32.34     18.11 o 
  -3  10  12       45.84       82.89     38.49 o 
  -2  10  12      730.39      681.10     40.05 o 
  -1  10  12      112.03      120.83     17.90 o 
   0  10  12     1781.37     1867.63     62.92 o 
   1  10  12      790.63      855.94     37.91 o 
   2  10  12       58.35       35.30     21.56 o 
   3  10  12       35.00       32.43     15.49 o 
   4  10  12      117.16      108.79     34.22 o 
   5  10  12        4.40       -7.90     15.99 o 
  -2  11  12      283.32      284.78     43.66 o 
  -1  11  12       49.29       48.31     14.72 o 
   0  11  12        3.02        1.98      9.94 o 
   1  11  12       10.92       19.23     10.82 o 
   2  11  12      372.47      466.08     44.81 o 
   3  11  12        1.35       19.98     14.86 o 
   4  11  12       62.42       43.62     19.34 o 
   5  11  12       21.36        6.75     27.81 o 
  -1  12  12      268.74      312.66     29.21 o 
   0  12  12      263.16      260.76     25.07 o 
   1  12  12       31.78       27.44     14.85 o 
   2  12  12      150.82      136.28     20.72 o 
   3  12  12        0.21      -13.67     14.41 o 
   4  12  12      404.78      359.61     58.25 o 
   0  13  12      169.87      144.42     22.12 o 
   1  13  12       83.32       64.96     36.14 o 
   2  13  12      708.11      765.45    111.42 o 
   3  13  12       12.47       18.10     20.47 o 
  -2 -11  13       20.60        7.93     14.20 o 
  -1 -11  13      552.13      573.05     37.98 o 
  -3 -10  13      127.26      137.76     31.53 o 
  -2 -10  13      109.55      113.26     22.82 o 
  -1 -10  13        0.03        7.50     30.67 o 
   0 -10  13        8.59        4.92     12.14 o 
   1 -10  13       73.99       66.74     20.48 o 
  -4  -9  13       47.85       61.58     18.91 o 
  -3  -9  13      288.00      284.99     34.26 o 
  -2  -9  13      398.96      516.13     46.02 o 
  -1  -9  13       53.29       46.12     11.30 o 
   0  -9  13       75.35       71.89     19.50 o 
   1  -9  13       37.39       44.25     17.52 o 
   2  -9  13      231.35      184.47     28.22 o 
  -5  -8  13       70.04      100.15     33.29 o 
  -4  -8  13      271.46      283.97     32.11 o 
  -3  -8  13      347.19      382.08     31.15 o 
  -2  -8  13        7.00       13.78     23.96 o 
  -1  -8  13      125.25      119.22     16.89 o 
   0  -8  13      376.34      394.17     28.05 o 
   1  -8  13        1.28        1.09      9.88 o 
   2  -8  13       62.60       97.44     20.22 o 
   3  -8  13       27.56       55.22     27.38 o 
  -5  -7  13        2.80      -14.94     20.55 o 
  -4  -7  13       73.93       47.53     23.46 o 
  -3  -7  13        0.03       -8.29      8.29 o 
  -2  -7  13      377.72      364.45     41.74 o 
  -1  -7  13      170.66      156.51     43.73 o 
   0  -7  13      106.16      117.64     12.38 o 
   1  -7  13       12.24       -1.06      9.22 o 
   2  -7  13        0.10       -0.93     11.40 o 
   3  -7  13      125.68      124.61     23.84 o 
  -5  -6  13       23.50       49.40     39.61 o 
  -4  -6  13      203.20      227.72     25.95 o 
  -3  -6  13      264.58      237.02     22.65 o 
  -2  -6  13      856.23      812.23    101.82 o 
  -1  -6  13       37.90       40.87     21.47 o 
   0  -6  13      125.33       92.50     13.65 o 
   1  -6  13      135.46      120.43     15.00 o 
   2  -6  13       38.84       24.41     10.06 o 
   3  -6  13       38.96       25.09     26.76 o 
  -6  -5  13        0.00       24.26     22.97 o 
  -5  -5  13       18.30        0.19     16.73 o 
  -4  -5  13        0.86        0.78      8.79 o 
  -3  -5  13      468.82      437.24     27.13 o 
  -2  -5  13     3017.80     2888.08     80.40 o 
  -1  -5  13      322.51      297.69     27.11 o 
   0  -5  13      513.26      527.55     19.18 o 
   1  -5  13      155.53      142.03     15.35 o 
   2  -5  13      510.62      517.16     26.64 o 
   3  -5  13       40.82       39.39     15.02 o 
   4  -5  13      270.85      313.45     50.39 o 
  -6  -4  13       40.95        8.95     22.84 o 
  -5  -4  13      717.52      683.76     60.89 o 
  -4  -4  13        5.45        3.37     14.48 o 
  -3  -4  13       22.46       14.07      5.46 o 
  -2  -4  13      212.33      198.56     17.04 o 
  -1  -4  13       32.37       31.79      7.40 o 
   0  -4  13     1179.39     1147.21     25.09 o 
   1  -4  13        4.70        3.13      7.95 o 
   2  -4  13       77.81       69.51     11.64 o 
   3  -4  13       51.36       51.07     11.70 o 
   4  -4  13      171.89      184.24     32.60 o 
   5  -4  13        4.59       -3.55     19.10 o 
  -6  -3  13      103.75      129.08     41.88 o 
  -5  -3  13      313.12      363.88     45.46 o 
  -4  -3  13      198.95      222.31     24.62 o 
  -3  -3  13      587.38      608.10     23.23 o 
  -2  -3  13       69.85       77.96      9.10 o 
  -1  -3  13      805.93      805.20     26.20 o 
   0  -3  13      447.68      385.35     17.37 o 
   1  -3  13      433.53      400.96     20.51 o 
   2  -3  13       20.47       20.53      8.02 o 
   3  -3  13        3.64       -5.78      8.55 o 
   4  -3  13        7.32       -0.27     13.21 o 
   5  -3  13       71.27       80.35     26.45 o 
  -6  -2  13      141.52       88.48     36.78 o 
  -5  -2  13      165.40      135.60     28.03 o 
  -4  -2  13      381.29      489.49     34.55 o 
  -3  -2  13       38.75       37.81      7.78 o 
  -2  -2  13      172.07      146.45     14.54 o 
  -1  -2  13        1.16        1.43      4.73 o 
   0  -2  13       81.09       80.07      6.35 o 
   1  -2  13     4477.11     4597.90     78.48 o 
   2  -2  13      132.07      138.66     16.97 o 
   3  -2  13        0.17       -7.53     15.76 o 
   4  -2  13       10.41       12.83     14.00 o 
   5  -2  13       18.94       26.32     20.49 o 
  -6  -1  13        0.31      -20.81     23.28 o 
  -5  -1  13        7.14       -8.60     12.88 o 
  -4  -1  13       27.51       31.87     13.00 o 
  -3  -1  13      171.95      190.34     22.03 o 
  -2  -1  13     1056.68     1050.37     34.93 o 
  -1  -1  13      879.54      927.10     28.00 o 
   0  -1  13      327.34      342.39     15.29 o 
   1  -1  13      772.64      758.40     30.20 o 
   2  -1  13       10.84        9.00      6.25 o 
   3  -1  13      625.70      641.59     58.33 o 
   4  -1  13       29.58       61.11     17.21 o 
   5  -1  13      148.29       98.28     23.87 o 
  -6   0  13       28.94      -12.23     43.62 o 
  -5   0  13      106.20       66.50     36.65 o 
  -4   0  13       12.30        5.41     11.81 o 
  -3   0  13       82.64       78.00     15.29 o 
  -2   0  13      506.23      519.04     16.15 o 
  -1   0  13     1328.97     1425.01     35.52 o 
   0   0  13      204.06      225.88      9.53 o 
   1   0  13      739.58      753.30     22.36 o 
   2   0  13       83.88       79.73     13.54 o 
   3   0  13     2611.34     2706.21     48.23 o 
   4   0  13       18.02        5.86     11.86 o 
   5   0  13      118.51      110.79     23.46 o 
   6   0  13        1.04       -2.44     20.72 o 
  -6   1  13       91.47       44.13     73.69 o 
  -5   1  13      273.42      291.90     27.81 o 
  -4   1  13      239.31      249.77     29.57 o 
  -3   1  13     3166.97     3160.41     86.88 o 
  -2   1  13      341.50      371.60     17.41 o 
  -1   1  13        0.30       -4.53      4.53 o 
   0   1  13     1785.61     1731.42     28.70 o 
   1   1  13       39.77       47.20      8.62 o 
   2   1  13       38.87       22.70      4.57 o 
   3   1  13       29.29       15.19      8.18 o 
   4   1  13      237.85      282.68     48.58 o 
   5   1  13      435.19      475.75     42.06 o 
   6   1  13       25.62       22.64     22.29 o 
  -5   2  13      389.86      445.47     32.45 o 
  -4   2  13     1145.81     1118.83     40.95 o 
  -3   2  13     2995.47     3206.38     74.77 o 
  -2   2  13     1704.87     1634.07     47.70 o 
  -1   2  13       30.53        8.35      5.34 o 
   0   2  13      141.71      146.57     13.14 o 
   1   2  13       65.28       68.32      7.19 o 
   2   2  13       76.93       66.06      5.41 o 
   3   2  13      105.71       93.60     12.12 o 
   4   2  13      696.89      740.11     34.74 o 
   5   2  13      131.35      114.10     24.36 o 
   6   2  13       97.10      100.00     30.36 o 
  -5   3  13        3.49       -8.51     13.41 o 
  -4   3  13      127.19      139.17     19.04 o 
  -3   3  13      588.10      554.29     29.66 o 
  -2   3  13     1034.08     1107.27     35.24 o 
  -1   3  13     1445.10     1441.03     25.78 o 
   0   3  13      714.14      689.09     25.70 o 
   1   3  13       20.68       17.96      6.39 o 
   2   3  13      365.45      419.02     13.08 o 
   3   3  13      523.46      502.52     20.18 o 
   4   3  13       12.14       -2.37      9.33 o 
   5   3  13      214.42      253.62     31.11 o 
   6   3  13      586.91      642.73     51.43 o 
  -5   4  13      262.58      244.09     33.05 o 
  -4   4  13      653.46      685.13     45.46 o 
  -3   4  13        3.85       -4.31      6.76 o 
  -2   4  13     2648.60     2608.09     67.17 o 
  -1   4  13      188.23      212.17      9.87 o 
   0   4  13     1328.64     1319.73     48.97 o 
   1   4  13        0.69       -3.08      6.32 o 
   2   4  13       44.60       18.39      7.07 o 
   3   4  13        1.10        4.26      5.82 o 
   4   4  13       11.80       13.87      8.70 o 
   5   4  13        0.17        2.19     15.42 o 
   6   4  13       13.78       22.92     22.08 o 
  -5   5  13      472.75      428.85     42.97 o 
  -4   5  13       84.94       65.94     23.04 o 
  -3   5  13      698.39      676.67     25.93 o 
  -2   5  13       73.01       76.50     11.05 o 
  -1   5  13      328.97      316.70     12.66 o 
   0   5  13     2927.93     2920.71     71.59 o 
   1   5  13      600.80      538.93     43.36 o 
   2   5  13      347.79      355.99     15.42 o 
   3   5  13        6.10        4.49      7.46 o 
   4   5  13      210.67      257.60     28.23 o 
   5   5  13      705.22      778.09     51.76 o 
  -5   6  13       30.00        6.71     19.56 o 
  -4   6  13      181.98      247.61     31.71 o 
  -3   6  13       88.72       70.39     14.46 o 
  -2   6  13       24.68       20.62      7.62 o 
  -1   6  13      116.97      118.18     13.29 o 
   0   6  13      305.98      285.33     12.98 o 
   1   6  13      328.33      316.78     13.42 o 
   2   6  13     2204.90     2131.09     60.25 o 
   3   6  13        6.60        0.44      8.82 o 
   4   6  13       90.97       98.37     18.66 o 
   5   6  13      680.04      758.77     80.28 o 
  -4   7  13       50.98       32.61     14.57 o 
  -3   7  13       27.25        3.33     12.33 o 
  -2   7  13      554.15      626.22     49.70 o 
  -1   7  13       97.00      115.38     11.02 o 
   0   7  13       29.89       33.18      7.03 o 
   1   7  13      228.22      222.44     11.99 o 
   2   7  13      923.32     1016.82     41.33 o 
   3   7  13       16.22        1.85     20.09 o 
   4   7  13      489.66      577.92     39.74 o 
   5   7  13       57.89       79.86     20.29 o 
  -4   8  13       80.13       59.50     24.97 o 
  -3   8  13      490.83      544.39     25.37 o 
  -2   8  13       12.17       10.83      8.83 o 
  -1   8  13        0.30        1.42      8.33 o 
   0   8  13      176.13      136.36      9.98 o 
   1   8  13      283.33      284.01     16.89 o 
   2   8  13      290.75      244.44     24.98 o 
   3   8  13        2.94        8.16     10.52 o 
   4   8  13      226.26      205.14     28.20 o 
   5   8  13       18.22       11.18     15.28 o 
   6   8  13        0.07       -9.17     24.15 o 
  -3   9  13      331.92      256.93     22.96 o 
  -2   9  13      720.59      650.69     40.60 o 
  -1   9  13      266.17      265.55     17.76 o 
   0   9  13      570.74      593.30     26.65 o 
   1   9  13      233.52      225.13     20.13 o 
   2   9  13       50.05       57.06     20.90 o 
   3   9  13      242.44      243.44     27.47 o 
   4   9  13      182.34      158.78     24.66 o 
   5   9  13      750.21      758.26     51.22 o 
  -3  10  13      198.06      201.08     28.18 o 
  -2  10  13       33.10       57.68     16.49 o 
  -1  10  13      143.27      162.16     19.37 o 
   0  10  13        4.92        6.64     15.35 o 
   1  10  13       95.49       82.50     13.33 o 
   2  10  13      232.99      248.62     19.87 o 
   3  10  13        0.69       -7.66     12.53 o 
   4  10  13       25.50       38.82     17.38 o 
   5  10  13      595.56      656.27     50.53 o 
  -2  11  13        0.52        5.54     15.92 o 
  -1  11  13      206.71      271.45     25.85 o 
   0  11  13       50.42       51.02     14.48 o 
   1  11  13       35.30       21.93     10.48 o 
   2  11  13      309.10      269.41     22.21 o 
   3  11  13       18.74       17.67     15.08 o 
   4  11  13      192.35      169.53     27.70 o 
   5  11  13      131.97       94.00     35.58 o 
  -1  12  13      587.61      667.82     39.65 o 
   0  12  13      188.34      145.86     20.14 o 
   1  12  13      718.20      794.29     50.72 o 
   2  12  13       42.18       30.27     17.54 o 
   3  12  13      597.99      508.99     44.02 o 
   4  12  13      141.27      123.38     27.65 o 
   0  13  13      133.31      107.97     32.38 o 
   1  13  13      492.57      717.08    113.08 o 
   2  13  13       12.99       20.60     20.63 o 
   3  13  13       12.86        9.41     17.82 o 
  -3 -10  14       14.67       -0.84     15.22 o 
  -2 -10  14       35.73       33.93     18.46 o 
  -1 -10  14      180.68      179.67     22.75 o 
   0 -10  14      400.81      445.40     49.69 o 
   1 -10  14      151.07      158.07     36.12 o 
  -4  -9  14       74.88       85.27     21.64 o 
  -3  -9  14      335.20      386.29     53.33 o 
  -2  -9  14       62.10       70.88     18.61 o 
  -1  -9  14      125.16      126.16     20.59 o 
   0  -9  14      121.35      112.27     18.54 o 
   1  -9  14      282.92      298.71     33.01 o 
   2  -9  14       60.99       59.02     33.57 o 
  -4  -8  14      149.00      145.34     26.16 o 
  -3  -8  14        0.09       -4.69     11.23 o 
  -2  -8  14       54.26       42.14     27.83 o 
  -1  -8  14      417.97      466.43     30.48 o 
   0  -8  14      343.71      331.31     32.22 o 
   1  -8  14      625.35      619.68     34.04 o 
   2  -8  14        3.74        3.99     21.43 o 
  -5  -7  14      353.61      372.16     81.00 o 
  -4  -7  14      343.70      381.69     29.70 o 
  -3  -7  14      198.10      157.18     21.50 o 
  -2  -7  14      107.31       99.72     18.72 o 
  -1  -7  14       57.64       28.61     14.73 o 
   0  -7  14       93.68       82.55     23.82 o 
   1  -7  14      205.61      190.12     19.93 o 
   2  -7  14        0.07       -9.00     11.73 o 
   3  -7  14      162.05      158.73     27.05 o 
  -5  -6  14      945.86     1020.01     77.87 o 
  -4  -6  14       27.84       26.95     18.89 o 
  -3  -6  14      231.71      244.26     23.79 o 
  -2  -6  14      560.96      537.61     53.93 o 
  -1  -6  14     3089.14     3267.83     92.27 o 
   0  -6  14       43.76       49.67     11.31 o 
   1  -6  14       61.13       59.35     12.04 o 
   2  -6  14      383.40      379.67     25.49 o 
   3  -6  14       76.47       64.51     23.32 o 
  -5  -5  14      121.63      108.39     34.88 o 
  -4  -5  14      423.69      348.92     72.50 o 
  -3  -5  14     1689.52     1597.94     50.11 o 
  -2  -5  14      221.72      229.21     22.27 o 
  -1  -5  14        9.57        8.49      9.85 o 
   0  -5  14      268.65      308.13     40.82 o 
   1  -5  14      689.31      695.68     28.84 o 
   2  -5  14      106.35      120.29     15.19 o 
   3  -5  14        8.95        6.38     15.76 o 
   4  -5  14       23.77       29.28     19.01 o 
  -6  -4  14      888.77      944.93     93.34 o 
  -5  -4  14       20.05       10.94     19.06 o 
  -4  -4  14      523.01      467.61     49.02 o 
  -3  -4  14      210.45      195.79     12.56 o 
  -2  -4  14       85.63       96.40     13.65 o 
  -1  -4  14     2775.64     2745.71     58.22 o 
   0  -4  14      517.55      511.47     15.12 o 
   1  -4  14        3.60       10.21      7.06 o 
   2  -4  14       15.18        7.84      8.60 o 
   3  -4  14        3.64        2.75     10.51 o 
   4  -4  14      177.33      226.71     39.78 o 
  -6  -3  14       33.33       38.79     30.93 o 
  -5  -3  14       52.99       36.58     21.54 o 
  -4  -3  14      222.91      278.74     27.63 o 
  -3  -3  14       66.87       75.03     12.06 o 
  -2  -3  14     2053.94     1890.57     40.66 o 
  -1  -3  14      385.63      377.87     19.55 o 
   0  -3  14       33.65       25.64      6.11 o 
   1  -3  14      529.83      538.00     20.44 o 
   2  -3  14      524.45      513.69     24.37 o 
   3  -3  14      140.90      141.19     18.21 o 
   4  -3  14      115.96      104.09     22.38 o 
   5  -3  14       53.27       26.27     21.14 o 
  -6  -2  14      969.13     1002.96     67.55 o 
  -5  -2  14      137.63      157.78     29.75 o 
  -4  -2  14       73.57       70.06     16.90 o 
  -3  -2  14      277.65      297.66     17.45 o 
  -2  -2  14     1215.22     1187.60     57.26 o 
  -1  -2  14      251.75      232.04     20.42 o 
   0  -2  14     2526.79     2518.39     36.91 o 
   1  -2  14      357.49      386.68     26.58 o 
   2  -2  14      203.63      211.94     18.06 o 
   3  -2  14        5.00        7.57     18.31 o 
   4  -2  14        1.70       -3.17     13.56 o 
   5  -2  14      489.36      540.58     96.75 o 
  -6  -1  14        0.01      -17.46     17.97 o 
  -5  -1  14       54.68       45.05     17.06 o 
  -4  -1  14      268.25      272.79     31.29 o 
  -3  -1  14      268.05      273.85     26.89 o 
  -2  -1  14       11.19        7.99      6.01 o 
  -1  -1  14      635.96      667.69     41.64 o 
   0  -1  14     3235.80     3506.30     61.36 o 
   1  -1  14      222.24      219.74     14.78 o 
   2  -1  14     1211.44     1098.64     49.82 o 
   3  -1  14       34.21       34.49     12.17 o 
   4  -1  14       29.87       15.35     14.59 o 
   5  -1  14       18.39       18.77     18.85 o 
  -6   0  14      531.56      580.30     52.36 o 
  -5   0  14       46.76       14.97     27.25 o 
  -4   0  14        0.53       -6.42      9.04 o 
  -3   0  14        3.31        0.60      8.04 o 
  -2   0  14      712.54      723.14     20.08 o 
  -1   0  14        2.74        1.64      6.53 o 
   0   0  14      399.43      409.31     12.92 o 
   1   0  14      465.65      517.36     20.25 o 
   2   0  14      217.19      180.45     21.80 o 
   3   0  14       23.65       22.79      9.22 o 
   4   0  14      376.42      351.84     71.00 o 
   5   0  14       32.09       15.26     17.30 o 
  -6   1  14      182.72       33.06     71.21 o 
  -5   1  14        9.26       -0.66     20.75 o 
  -4   1  14      308.22      308.69     62.72 o 
  -3   1  14       80.29       78.59     16.03 o 
  -2   1  14      385.66      350.16     16.91 o 
  -1   1  14      306.92      302.77     16.40 o 
   0   1  14       96.91      100.31      6.54 o 
   1   1  14      718.20      702.48     16.86 o 
   2   1  14      789.80      793.98     17.07 o 
   3   1  14       51.75       56.66      8.78 o 
   4   1  14      975.50      992.33     46.69 o 
   5   1  14       24.92       43.30     19.74 o 
   6   1  14       40.17       25.75     27.09 o 
  -5   2  14      209.40      179.87     51.54 o 
  -4   2  14      103.21       50.84     18.92 o 
  -3   2  14       10.70        9.28      7.96 o 
  -2   2  14       67.46       60.73     11.01 o 
  -1   2  14        9.70       -2.25      4.77 o 
   0   2  14      332.09      340.52     18.41 o 
   1   2  14     2612.35     2555.52     51.34 o 
   2   2  14      356.75      371.75     13.70 o 
   3   2  14       75.75       80.90     10.07 o 
   4   2  14      102.05       88.98     15.50 o 
   5   2  14        5.59        3.30     16.23 o 
   6   2  14      208.60      147.78     33.05 o 
  -5   3  14      164.15      197.43     30.46 o 
  -4   3  14      140.94       94.66     24.45 o 
  -3   3  14      237.37      270.24     21.30 o 
  -2   3  14      366.85      394.35     33.87 o 
  -1   3  14      282.58      312.06     22.22 o 
   0   3  14       27.05       11.78      6.19 o 
   1   3  14     1010.10     1027.52     33.98 o 
   2   3  14     1224.92     1251.20     22.45 o 
   3   3  14      807.88      904.17     38.75 o 
   4   3  14      240.20      246.44     27.28 o 
   5   3  14       83.97       82.42     21.71 o 
   6   3  14       64.20       69.74     26.61 o 
  -5   4  14       53.88       18.21     26.66 o 
  -4   4  14       20.97       20.31     14.35 o 
  -3   4  14      803.56      790.59    103.36 o 
  -2   4  14        1.32       -0.02      5.81 o 
  -1   4  14      372.32      354.83     13.99 o 
   0   4  14        0.12       -2.94      5.96 o 
   1   4  14      219.92      195.92     15.71 o 
   2   4  14      470.66      461.73     15.07 o 
   3   4  14      555.60      517.18     26.52 o 
   4   4  14      656.96      687.44     29.40 o 
   5   4  14      105.19       87.87     18.62 o 
   6   4  14      179.38      192.88     63.33 o 
  -5   5  14        6.79      -16.20     16.20 o 
  -4   5  14       43.24        5.39     12.68 o 
  -3   5  14      107.90      112.20     18.02 o 
  -2   5  14       68.03       71.20     11.19 o 
  -1   5  14     1658.29     1637.86     29.99 o 
   0   5  14       41.31       41.00     10.87 o 
   1   5  14      292.41      309.34     26.69 o 
   2   5  14        0.66       -1.25      5.91 o 
   3   5  14        6.41        2.99      7.00 o 
   4   5  14      284.53      312.54     38.86 o 
   5   5  14        6.41        8.68     16.74 o 
  -4   6  14       29.80       28.76     13.54 o 
  -3   6  14      127.67      106.57     24.68 o 
  -2   6  14       38.07       46.91      9.66 o 
  -1   6  14      244.71      258.57     16.08 o 
   0   6  14      796.57      783.42     22.18 o 
   1   6  14     2005.49     1942.87     68.16 o 
   2   6  14        6.22        3.11      5.42 o 
   3   6  14       24.99       19.11     10.64 o 
   4   6  14       28.30       31.12     13.87 o 
   5   6  14       50.55       64.35     39.45 o 
  -4   7  14       30.13       17.71     13.67 o 
  -3   7  14      353.31      369.96     26.10 o 
  -2   7  14      119.57      153.80     15.36 o 
  -1   7  14       18.89        6.48      7.40 o 
   0   7  14      750.63      699.69     27.88 o 
   1   7  14      271.85      264.87     23.56 o 
   2   7  14      396.88      365.05     28.21 o 
   3   7  14      152.82      180.95     32.83 o 
   4   7  14       61.94      124.19     21.30 o 
   5   7  14       44.57       40.94     17.59 o 
  -4   8  14       87.49      138.62     23.55 o 
  -3   8  14       30.72       37.20     12.61 o 
  -2   8  14       21.39       19.45      8.94 o 
  -1   8  14      829.28      855.01     27.10 o 
   0   8  14       50.36       63.66     10.45 o 
   1   8  14      314.50      290.58     13.92 o 
   2   8  14     1084.76     1063.21     45.34 o 
   3   8  14      284.86      275.00     28.37 o 
   4   8  14        0.70       -4.33     11.06 o 
   5   8  14        2.09       -2.89     14.78 o 
  -3   9  14       34.23       42.07     13.65 o 
  -2   9  14      431.04      456.87     26.06 o 
  -1   9  14       18.24       -2.63     14.93 o 
   0   9  14      276.82      275.58     29.82 o 
   1   9  14       55.83       47.83     10.23 o 
   2   9  14       42.50       24.43     15.92 o 
   3   9  14      161.64      153.44     23.49 o 
   4   9  14        4.93        1.01     14.00 o 
   5   9  14       25.69       13.35     17.40 o 
  -3  10  14       31.57       25.70     18.80 o 
  -2  10  14      155.52      119.92     19.98 o 
  -1  10  14       81.64       93.02     17.03 o 
   0  10  14      601.16      591.21     29.10 o 
   1  10  14       10.83        9.83      8.67 o 
   2  10  14        0.04       -0.21     10.59 o 
   3  10  14       52.72       32.16     15.62 o 
   4  10  14      142.75      146.99     42.90 o 
   5  10  14      486.44      634.43     50.68 o 
  -2  11  14      445.41      457.79     35.81 o 
  -1  11  14       40.20       55.61     15.92 o 
   0  11  14      122.42      119.33     17.20 o 
   1  11  14        6.66       27.65     10.60 o 
   2  11  14      512.94      522.49     59.30 o 
   3  11  14      225.46      208.36     29.80 o 
   4  11  14      126.33      151.83     29.23 o 
  -1  12  14        2.02       24.86     22.72 o 
   0  12  14       26.78       39.35     22.67 o 
   1  12  14      323.51      387.93     45.89 o 
   2  12  14      286.32      303.71     45.15 o 
   3  12  14      334.83      371.06     56.62 o 
   4  12  14        0.50        9.87     18.45 o 
   0  13  14       48.53       75.74     28.47 o 
   1  13  14      295.32      324.23     84.49 o 
   2  13  14        0.91       19.33     20.64 o 
   3  13  14      100.97       59.87     23.50 o 
  -3 -10  15      121.50      124.15     24.75 o 
  -2 -10  15       90.68      127.81     25.87 o 
  -1 -10  15       66.70      122.19     20.06 o 
   0 -10  15      136.08      160.67     33.56 o 
  -4  -9  15      315.08      395.37     53.54 o 
  -3  -9  15       65.72       67.87     19.74 o 
  -2  -9  15      100.93      114.18     22.95 o 
  -1  -9  15       65.75       38.60     19.31 o 
   0  -9  15      338.47      383.94     30.95 o 
   1  -9  15       18.43       44.45     17.87 o 
  -4  -8  15      417.01      464.84     57.35 o 
  -3  -8  15      129.41      168.44     23.72 o 
  -2  -8  15       45.97       50.84     16.50 o 
  -1  -8  15      126.07      132.40     17.88 o 
   0  -8  15      139.41      114.39     17.48 o 
   1  -8  15        3.80        8.94     10.85 o 
   2  -8  15      229.75      240.69     30.71 o 
  -5  -7  15       19.87       20.24     35.25 o 
  -4  -7  15       43.62       11.81     19.77 o 
  -3  -7  15       11.83        6.77     11.48 o 
  -2  -7  15      100.50       98.90     19.55 o 
  -1  -7  15     1084.75     1113.85     40.28 o 
   0  -7  15       23.62       19.10     10.83 o 
   1  -7  15       16.71        6.35     10.19 o 
   2  -7  15       35.32       34.81     15.88 o 
   3  -7  15       12.08       23.67     18.83 o 
  -5  -6  15       40.25       45.06     25.22 o 
  -4  -6  15      742.32      752.19     63.80 o 
  -3  -6  15      100.30       98.71     17.41 o 
  -2  -6  15       96.70       94.16     35.35 o 
  -1  -6  15     1309.50     1355.71    169.56 o 
   0  -6  15      188.31      211.30     31.91 o 
   1  -6  15      502.17      497.91     28.78 o 
   2  -6  15       38.67       45.15     13.02 o 
   3  -6  15        2.20       29.85     18.56 o 
  -5  -5  15       49.69       41.33     27.85 o 
  -4  -5  15      634.72      648.33     58.89 o 
  -3  -5  15       68.48       70.68     14.17 o 
  -2  -5  15      110.93      158.11     20.29 o 
  -1  -5  15      155.76      169.93     36.75 o 
   0  -5  15      124.01       91.81     13.04 o 
   1  -5  15      869.50      863.93     32.85 o 
   2  -5  15      107.96       66.88     14.96 o 
   3  -5  15      734.02      760.80     47.23 o 
   4  -5  15      433.46      530.82     48.22 o 
  -5  -4  15       65.60       25.40     28.26 o 
  -4  -4  15        3.86      -11.08     14.21 o 
  -3  -4  15       10.89       30.14      7.31 o 
  -2  -4  15     1210.62     1228.11     85.47 o 
  -1  -4  15        0.25       -6.49      6.56 o 
   0  -4  15        2.91        4.42      4.65 o 
   1  -4  15       87.39      102.42     16.45 o 
   2  -4  15      851.65      819.44     31.81 o 
   3  -4  15      755.36      759.49     54.59 o 
   4  -4  15      180.99      230.47     32.15 o 
  -5  -3  15       17.24       10.29     19.82 o 
  -4  -3  15       15.01       25.67     13.86 o 
  -3  -3  15      439.13      377.67     44.92 o 
  -2  -3  15       19.40       40.40      9.37 o 
  -1  -3  15      703.90      760.72     27.42 o 
   0  -3  15      200.49      210.77     14.24 o 
   1  -3  15      201.86      225.57     15.60 o 
   2  -3  15       37.82       41.93     10.55 o 
   3  -3  15       26.02       44.40     11.96 o 
   4  -3  15      167.18      227.24     34.41 o 
   5  -3  15        7.96       10.52     21.34 o 
  -6  -2  15       68.46       59.38     35.11 o 
  -5  -2  15      207.49      260.23     41.54 o 
  -4  -2  15      163.47      142.11     22.39 o 
  -3  -2  15        3.02       -2.16      6.03 o 
  -2  -2  15      122.20       98.69     13.23 o 
  -1  -2  15     1264.13     1240.24     46.27 o 
   0  -2  15        3.42        2.07      3.68 o 
   1  -2  15       92.38       62.33     11.13 o 
   2  -2  15       69.32       63.52     14.19 o 
   3  -2  15        5.97      -12.26     17.03 o 
   4  -2  15     1107.46     1070.60     53.80 o 
   5  -2  15       65.53       71.94     24.29 o 
  -6  -1  15        0.06      -18.90     18.90 o 
  -5  -1  15      483.89      619.99    109.71 o 
  -4  -1  15       22.89       13.34     12.49 o 
  -3  -1  15     1000.98      930.99     50.14 o 
  -2  -1  15     1312.66     1392.73     38.34 o 
  -1  -1  15        3.94       -3.21      5.02 o 
   0  -1  15       94.84      112.17     11.85 o 
   1  -1  15     1879.37     1964.77     44.13 o 
   2  -1  15        0.30        1.49      6.70 o 
   3  -1  15       13.01        5.51     10.97 o 
   4  -1  15      128.46      126.25     22.70 o 
   5  -1  15        7.85       -7.34     17.71 o 
  -5   0  15       23.23       16.95     15.05 o 
  -4   0  15      173.05      217.08     27.30 o 
  -3   0  15     1914.12     1911.06     64.91 o 
  -2   0  15      770.72      787.54     27.20 o 
  -1   0  15      689.40      668.54     26.93 o 
   0   0  15      379.88      413.46     16.33 o 
   1   0  15      640.96      670.42     22.29 o 
   2   0  15       14.74        0.83     10.12 o 
   3   0  15       13.53        0.23      7.76 o 
   4   0  15       10.68        3.25     12.35 o 
   5   0  15      702.67      696.02     50.30 o 
  -5   1  15     1665.86     1699.07    102.18 o 
  -4   1  15     1034.98     1035.69     50.38 o 
  -3   1  15       75.94       74.00     16.51 o 
  -2   1  15     1599.61     1692.69     41.89 o 
  -1   1  15       68.68       63.85     10.57 o 
   0   1  15     1292.03     1265.48     24.17 o 
   1   1  15       42.18       24.77      6.11 o 
   2   1  15       34.22       34.79      6.46 o 
   3   1  15      131.44      153.24     16.94 o 
   4   1  15       32.57       19.62     20.26 o 
   5   1  15      330.99      302.33     35.53 o 
   6   1  15       68.82       36.77     26.34 o 
  -5   2  15      202.30      142.88     40.02 o 
  -4   2  15        9.97        9.34     11.61 o 
  -3   2  15     3016.09     3017.44     86.87 o 
  -2   2  15     3307.58     3149.27    117.60 o 
  -1   2  15      122.38      100.21     13.74 o 
   0   2  15      139.77      120.11     23.88 o 
   1   2  15       30.08       30.26     10.55 o 
   2   2  15      448.41      441.91     20.16 o 
   3   2  15     1060.51     1085.65     32.48 o 
   4   2  15       11.87       -7.45     10.02 o 
   5   2  15        1.71       -3.38     16.45 o 
   6   2  15        0.59      -21.26     21.26 o 
  -5   3  15       47.76       12.51     27.82 o 
  -4   3  15      430.46      384.28     47.59 o 
  -3   3  15     3587.53     3318.57     72.56 o 
  -2   3  15        2.39        1.77      6.83 o 
  -1   3  15        3.88        4.44      4.61 o 
   0   3  15     1700.48     1702.29     45.28 o 
   1   3  15      738.19      732.98     25.60 o 
   2   3  15      138.88      147.12     19.53 o 
   3   3  15     1450.88     1487.07     42.06 o 
   4   3  15       58.67       41.94     13.81 o 
   5   3  15      236.78      285.35     33.91 o 
   6   3  15      345.31      336.68     42.33 o 
  -5   4  15       55.18       36.91     45.31 o 
  -4   4  15       74.46       76.83     15.33 o 
  -3   4  15      238.05      266.83     22.31 o 
  -2   4  15     1633.37     1679.09     42.73 o 
  -1   4  15        4.84       -1.26      3.49 o 
   0   4  15      422.57      387.47     22.14 o 
   1   4  15       19.53        9.25      7.09 o 
   2   4  15      168.32      180.34      9.83 o 
   3   4  15     1583.29     1636.88     60.92 o 
   4   4  15      247.11      245.56     24.82 o 
   5   4  15      339.81      343.74     31.85 o 
   6   4  15       92.59       60.99     26.44 o 
  -5   5  15       54.75        8.29     29.12 o 
  -4   5  15        0.02      -10.07     10.07 o 
  -3   5  15      299.50      291.22     19.03 o 
  -2   5  15      892.59      881.29     30.39 o 
  -1   5  15     1270.63     1280.36     32.86 o 
   0   5  15      836.73      712.38     44.10 o 
   1   5  15        2.50       22.75     13.70 o 
   2   5  15      106.04      119.83      8.47 o 
   3   5  15     2857.49     2984.18     67.41 o 
   4   5  15       13.35        8.15     10.26 o 
   5   5  15       72.73      106.03     24.88 o 
   6   5  15        6.70        2.06     32.33 o 
  -4   6  15       56.85       31.48     13.46 o 
  -3   6  15       13.09        9.08      7.44 o 
  -2   6  15      373.85      440.17     26.19 o 
  -1   6  15     1350.83     1325.12     34.73 o 
   0   6  15      184.61      209.03     29.30 o 
   1   6  15     1288.71     1223.62     52.28 o 
   2   6  15       24.65       17.89      6.57 o 
   3   6  15       51.35       52.27     14.12 o 
   4   6  15        3.24        3.20     15.36 o 
   5   6  15     1245.95     1403.55     61.24 o 
  -4   7  15      203.94      229.17     37.26 o 
  -3   7  15      237.36      203.48     19.75 o 
  -2   7  15     1461.46     1387.63     38.61 o 
  -1   7  15     1522.73     1514.06     38.88 o 
   0   7  15      823.48      863.90     61.86 o 
   1   7  15     2477.58     2334.98     80.75 o 
   2   7  15      200.53      206.66     22.93 o 
   3   7  15        4.84       13.25     10.76 o 
   4   7  15        7.07        8.00     12.91 o 
   5   7  15       18.40       14.75     15.83 o 
  -4   8  15        0.08        1.46     13.86 o 
  -3   8  15      796.05      860.16     64.71 o 
  -2   8  15      209.02      218.36     18.63 o 
  -1   8  15      924.49      935.89     28.42 o 
   0   8  15      591.59      593.70     21.37 o 
   1   8  15       48.43       46.82     11.21 o 
   2   8  15     1317.83     1283.11     59.52 o 
   3   8  15        1.41        7.46     11.24 o 
   4   8  15       44.96       39.63     15.60 o 
   5   8  15       66.50       44.83     18.44 o 
  -3   9  15      445.59      494.15     41.17 o 
  -2   9  15      541.29      523.21     26.31 o 
  -1   9  15       13.08        4.96      9.54 o 
   0   9  15       82.67       63.84     11.65 o 
   1   9  15      540.49      515.60     23.14 o 
   2   9  15      518.10      556.29     23.64 o 
   3   9  15       32.44       52.00     30.73 o 
   4   9  15      383.54      372.01     41.88 o 
   5   9  15       31.07       48.26     21.98 o 
  -2  10  15       44.47       42.31     16.95 o 
  -1  10  15       81.88      107.87     25.48 o 
   0  10  15      760.11      832.02     32.98 o 
   1  10  15        0.07       -6.30      7.52 o 
   2  10  15       27.23       18.23     23.63 o 
   3  10  15        7.43        3.07     12.54 o 
   4  10  15      565.70      560.40     45.45 o 
   5  10  15        0.14        4.88     19.40 o 
  -2  11  15       55.16       17.89     22.78 o 
  -1  11  15        0.06      -17.99     17.99 o 
   0  11  15       47.36       10.60     17.14 o 
   1  11  15      240.07      230.80     35.35 o 
   2  11  15      402.13      361.34     48.70 o 
   3  11  15      106.26      119.09     24.07 o 
   4  11  15       37.06       30.05     19.13 o 
  -1  12  15       44.35       47.30     24.77 o 
   0  12  15        1.78        7.13     20.39 o 
   1  12  15        4.03       -8.75     18.53 o 
   2  12  15       87.25      112.25     27.93 o 
   3  12  15       41.77       49.73     20.77 o 
   4  12  15      123.06      150.77     30.27 o 
   1  13  15       44.82       41.30     52.24 o 
   2  13  15        0.13       -9.10     17.58 o 
  -2 -10  16        3.83       22.06     15.40 o 
  -1 -10  16        0.00      148.99     95.85 o 
  -3  -9  16      127.50      215.93     42.13 o 
  -2  -9  16       59.92       81.35     21.30 o 
  -1  -9  16      137.95       88.32     17.89 o 
   0  -9  16       39.57       27.60     14.44 o 
   1  -9  16       18.74       10.32     15.78 o 
  -4  -8  16      343.20      359.18     55.49 o 
  -3  -8  16        2.64       -6.30     11.10 o 
  -2  -8  16      112.02       89.49     20.55 o 
  -1  -8  16      421.51      402.68     32.57 o 
   0  -8  16      581.49      624.08     35.72 o 
   1  -8  16       34.14       20.48     13.45 o 
   2  -8  16       82.46       28.62     18.39 o 
  -4  -7  16      120.48      124.46     32.93 o 
  -3  -7  16      938.84      874.21     43.67 o 
  -2  -7  16      595.33      611.42     53.39 o 
  -1  -7  16        9.61        7.85     12.44 o 
   0  -7  16        7.09        0.27      9.67 o 
   1  -7  16       35.66       40.58     12.70 o 
   2  -7  16      131.79      117.67     22.72 o 
   3  -7  16       13.89        5.76     32.31 o 
  -5  -6  16     1387.60     1432.17    175.69 o 
  -4  -6  16       32.60       36.04     20.33 o 
  -3  -6  16      256.96      288.93     26.30 o 
  -2  -6  16      608.41      601.96     51.80 o 
  -1  -6  16       20.33        1.95     19.77 o 
   0  -6  16      632.11      698.00     32.47 o 
   1  -6  16       74.34       71.44     14.15 o 
   2  -6  16      358.43      340.43     27.10 o 
   3  -6  16      144.54       89.96     50.93 o 
  -5  -5  16      193.71      128.96     33.68 o 
  -4  -5  16       38.66       26.24     18.92 o 
  -3  -5  16      371.77      399.94     28.08 o 
  -2  -5  16      105.40       77.56     17.66 o 
  -1  -5  16     1001.99     1023.77     62.96 o 
   0  -5  16      816.76      879.15     33.24 o 
   1  -5  16      105.13       94.10     14.82 o 
   2  -5  16      142.88      126.09     22.36 o 
   3  -5  16      126.09      116.78     30.56 o 
   4  -5  16      503.42      488.44     48.00 o 
  -5  -4  16      338.91      320.79     47.78 o 
  -4  -4  16       80.30       43.43     21.78 o 
  -3  -4  16       80.20       74.26     18.41 o 
  -2  -4  16      772.93      785.17     65.63 o 
  -1  -4  16      565.58      644.87     27.05 o 
   0  -4  16      141.60      136.36     12.64 o 
   1  -4  16      466.67      471.10     25.73 o 
   2  -4  16      818.18      860.64     45.14 o 
   3  -4  16      186.84      177.11     32.83 o 
   4  -4  16      144.13      108.05     31.98 o 
  -5  -3  16      314.42      383.70     50.88 o 
  -4  -3  16      628.96      543.48     53.28 o 
  -3  -3  16      549.13      463.16     25.83 o 
  -2  -3  16      483.67      472.87     33.27 o 
  -1  -3  16       22.91       28.82     12.84 o 
   0  -3  16       11.16        5.29      5.48 o 
   1  -3  16     1048.98     1029.24     29.56 o 
   2  -3  16       79.15       98.73     17.77 o 
   3  -3  16      561.12      521.90     29.64 o 
   4  -3  16       76.48       89.99     24.97 o 
  -5  -2  16      322.56      268.55     42.95 o 
  -4  -2  16       82.85       61.02     17.60 o 
  -3  -2  16      933.62      897.71     31.13 o 
  -2  -2  16      180.63      198.23     19.58 o 
  -1  -2  16     1142.42     1126.37     43.38 o 
   0  -2  16        0.01        0.36      4.08 o 
   1  -2  16        0.00        0.97      5.49 o 
   2  -2  16      265.91      300.39     21.96 o 
   3  -2  16      531.39      528.92     60.02 o 
   4  -2  16       31.34       10.43     16.76 o 
   5  -2  16       60.26       64.34     26.32 o 
  -5  -1  16      645.79      664.15     47.34 o 
  -4  -1  16       18.27       12.36     12.54 o 
  -3  -1  16      273.31      262.57     16.93 o 
  -2  -1  16       11.24        2.47      6.70 o 
  -1  -1  16     1251.52     1227.40     46.34 o 
   0  -1  16       67.52       69.81      6.94 o 
   1  -1  16      207.01      183.06     22.22 o 
   2  -1  16       54.88       93.26     12.83 o 
   3  -1  16        0.52       -8.67     10.35 o 
   4  -1  16      162.05      143.30     70.05 o 
   5  -1  16      286.99      287.73     72.01 o 
  -5   0  16      165.93      249.21     30.68 o 
  -4   0  16      134.57      137.12     23.49 o 
  -3   0  16      439.70      447.00     38.76 o 
  -2   0  16      341.12      334.00     19.78 o 
  -1   0  16      340.36      341.91     20.63 o 
   0   0  16      477.51      473.66     14.81 o 
   1   0  16      680.68      711.64     23.51 o 
   2   0  16       25.74       26.82     12.90 o 
   3   0  16       13.66        4.32      9.41 o 
   4   0  16       49.52       46.63     18.52 o 
   5   0  16        8.81        0.69     18.38 o 
  -5   1  16      268.95      312.66     34.48 o 
  -4   1  16       24.36       41.47     16.49 o 
  -3   1  16      186.09      193.03     25.00 o 
  -2   1  16       96.59       71.44     11.29 o 
  -1   1  16     1621.64     1643.96     40.80 o 
   0   1  16      103.18       81.97      6.78 o 
   1   1  16       14.76       10.71      4.33 o 
   2   1  16     1728.56     1771.63     34.05 o 
   3   1  16      306.88      326.16     23.76 o 
   4   1  16      173.37      165.75     20.91 o 
   5   1  16        8.13        9.00     18.64 o 
  -5   2  16       25.43       19.40     17.66 o 
  -4   2  16      102.74       77.15     20.17 o 
  -3   2  16       30.17       39.82     13.96 o 
  -2   2  16     1172.39     1239.76     56.49 o 
  -1   2  16        8.51        6.25      5.19 o 
   0   2  16      133.20      153.80     13.47 o 
   1   2  16      226.07      205.39     15.66 o 
   2   2  16      645.11      667.59     23.78 o 
   3   2  16       31.58       45.60      8.68 o 
   4   2  16       49.21       35.07     16.44 o 
   5   2  16      121.20       88.88     24.19 o 
  -5   3  16       88.80       78.63     23.19 o 
  -4   3  16      157.16      126.54     17.09 o 
  -3   3  16      290.08      323.63     27.38 o 
  -2   3  16      372.47      390.31     43.28 o 
  -1   3  16      229.08      242.90     11.58 o 
   0   3  16      308.67      269.25     32.26 o 
   1   3  16        1.23        1.68      5.50 o 
   2   3  16      535.87      504.27     21.37 o 
   3   3  16      693.37      715.41     38.76 o 
   4   3  16       66.74       75.10     20.36 o 
   5   3  16       76.04       80.55     34.66 o 
   6   3  16      150.31      127.01     43.17 o 
  -5   4  16       12.32        0.70     23.03 o 
  -4   4  16      698.72      739.48     34.91 o 
  -3   4  16      100.32       78.29     13.66 o 
  -2   4  16      519.28      523.36     25.21 o 
  -1   4  16      193.49      214.56     15.35 o 
   0   4  16       47.98       30.49     12.59 o 
   1   4  16      221.15      201.56     21.94 o 
   2   4  16     2380.00     2374.62     44.19 o 
   3   4  16      920.73      975.86     28.01 o 
   4   4  16        3.11        5.89      8.92 o 
   5   4  16       28.56       42.57     16.46 o 
   6   4  16       47.69       54.39     47.68 o 
  -4   5  16      486.96      437.46     28.40 o 
  -3   5  16        0.24        7.92      7.38 o 
  -2   5  16       84.88       92.59     12.46 o 
  -1   5  16       33.76       28.30      5.30 o 
   0   5  16       30.09       20.75     10.30 o 
   1   5  16       56.87       61.69     13.79 o 
   2   5  16     1263.98     1308.28     39.33 o 
   3   5  16       55.50       51.73     12.08 o 
   4   5  16      361.63      368.34     27.89 o 
   5   5  16        7.59       16.66     18.68 o 
   6   5  16        0.11      -16.82     32.54 o 
  -4   6  16       11.45        4.25     12.40 o 
  -3   6  16      103.21      114.10     13.51 o 
  -2   6  16      152.58      145.00     15.70 o 
  -1   6  16      181.40      189.23     15.32 o 
   0   6  16     1119.73     1131.67     59.29 o 
   1   6  16      205.62      227.59     42.90 o 
   2   6  16      147.16      170.58     30.30 o 
   3   6  16      450.57      440.35     37.31 o 
   4   6  16      322.52      372.24     33.73 o 
   5   6  16       61.54       86.67     22.63 o 
  -4   7  16      188.04      216.54     27.59 o 
  -3   7  16      147.69      121.43     16.86 o 
  -2   7  16        8.03        7.72      8.06 o 
  -1   7  16     1041.22     1053.23     31.75 o 
   0   7  16      457.67      437.34     27.98 o 
   1   7  16       45.27       41.91     15.20 o 
   2   7  16       64.36       59.52     14.46 o 
   3   7  16        0.27       -5.52      9.03 o 
   4   7  16       24.05       32.52     16.61 o 
   5   7  16       28.23       42.21     19.14 o 
  -3   8  16      378.95      354.69     25.71 o 
  -2   8  16      342.14      338.61     21.67 o 
  -1   8  16     1004.35      975.30     37.32 o 
   0   8  16       68.65       63.68     14.09 o 
   1   8  16      640.68      634.52     19.71 o 
   2   8  16       94.93      100.67     10.09 o 
   3   8  16       13.34        2.79     11.56 o 
   4   8  16       54.62       31.70     21.12 o 
   5   8  16       66.16       66.06     23.11 o 
  -3   9  16        2.85       -3.39     21.14 o 
  -2   9  16      119.52       96.51     21.72 o 
  -1   9  16      395.76      345.84     24.72 o 
   0   9  16      609.16      589.35     47.26 o 
   1   9  16      901.12      939.88     53.19 o 
   2   9  16        6.35       13.60     11.48 o 
   3   9  16      173.98      147.05     29.21 o 
   4   9  16      242.46      256.98     32.08 o 
   5   9  16      140.39      139.55     53.29 o 
  -2  10  16       66.24       38.38     23.01 o 
  -1  10  16      219.11      244.89     36.35 o 
   0  10  16        0.50      -13.05     14.56 o 
   1  10  16       98.94       75.48     22.12 o 
   2  10  16      122.41      123.86     28.38 o 
   3  10  16      182.75      196.21     43.11 o 
   4  10  16       96.21      107.01     33.30 o 
   5  10  16       75.18       47.60     22.67 o 
  -2  11  16        1.92       13.23     23.79 o 
  -1  11  16        5.63        3.95     20.06 o 
   0  11  16        0.39      -16.01     16.78 o 
   1  11  16      749.79      733.68     57.74 o 
   2  11  16     1313.03     1309.93     80.17 o 
   3  11  16       14.19       11.93     16.01 o 
   4  11  16        1.98       -6.97     16.46 o 
  -1  12  16      117.42       90.16     30.00 o 
   0  12  16      113.74      100.86     31.04 o 
   1  12  16       23.69       30.26     22.51 o 
   2  12  16      168.89      167.88     38.30 o 
   3  12  16      177.20      193.04     31.13 o 
   1  13  16       43.14       37.47     47.18 o 
   2  13  16       97.82       47.18     27.68 o 
  -3  -9  17      146.91      126.60     28.11 o 
  -2  -9  17        6.40       20.87     27.88 o 
  -1  -9  17      129.22      148.70     21.13 o 
   0  -9  17      351.53      391.15     32.33 o 
  -4  -8  17       59.98       68.54     30.23 o 
  -3  -8  17       42.83       42.82     17.18 o 
  -2  -8  17       24.97       13.61     33.89 o 
  -1  -8  17      232.96      220.64     52.91 o 
   0  -8  17        8.58       11.51     12.50 o 
   1  -8  17      131.63       96.56     18.77 o 
   2  -8  17       41.09       25.82     18.87 o 
  -4  -7  17       48.87       62.41     55.88 o 
  -3  -7  17     1064.86     1163.31     50.61 o 
  -2  -7  17        2.42       14.36     20.62 o 
  -1  -7  17        3.76        4.45      9.60 o 
   0  -7  17      136.65      144.05     32.59 o 
   1  -7  17      348.07      373.35     36.31 o 
   2  -7  17       41.96       59.11     19.27 o 
  -5  -6  17       45.06       80.36     30.82 o 
  -4  -6  17       47.64       55.16     25.83 o 
  -3  -6  17       76.01       94.96     18.34 o 
  -2  -6  17        1.63        1.53     11.12 o 
  -1  -6  17      348.71      422.42     56.15 o 
   0  -6  17       74.52       60.51     13.27 o 
   1  -6  17      103.90      127.88     17.57 o 
   2  -6  17        0.13      -13.16     13.16 o 
   3  -6  17      171.49      174.12     28.68 o 
  -5  -5  17      397.01      443.71     57.02 o 
  -4  -5  17       53.76       49.12     23.34 o 
  -3  -5  17       30.33       17.91     11.58 o 
  -2  -5  17       76.75       54.74     14.99 o 
  -1  -5  17      351.07      367.43     33.21 o 
   0  -5  17       14.25       21.24      9.93 o 
   1  -5  17      394.08      371.39     25.74 o 
   2  -5  17      530.73      510.60     76.52 o 
   3  -5  17       51.58       31.72     22.09 o 
  -5  -4  17        3.96        8.82     21.72 o 
  -4  -4  17       94.13       67.94     24.26 o 
  -3  -4  17      470.66      455.63     40.80 o 
  -2  -4  17       39.85       38.39      9.20 o 
  -1  -4  17       13.11       -2.15      6.91 o 
   0  -4  17      390.85      424.84     22.55 o 
   1  -4  17        1.60        3.92      8.09 o 
   2  -4  17       39.30       49.16     11.96 o 
   3  -4  17      289.25      230.40     38.61 o 
   4  -4  17      335.17      368.02     40.82 o 
  -5  -3  17      142.57      109.31     33.01 o 
  -4  -3  17      631.51      766.90     62.88 o 
  -3  -3  17       58.45       69.07     10.64 o 
  -2  -3  17       95.80      123.72     13.01 o 
  -1  -3  17       21.54       18.99      8.16 o 
   0  -3  17      130.49      123.62     13.44 o 
   1  -3  17      170.10      153.95     14.11 o 
   2  -3  17      476.73      494.85     37.05 o 
   3  -3  17      207.40      209.80     21.40 o 
   4  -3  17       22.54       11.86     19.51 o 
  -5  -2  17        0.57      -16.70     16.70 o 
  -4  -2  17       80.06       78.31     19.25 o 
  -3  -2  17       36.07       27.00      9.26 o 
  -2  -2  17     1945.84     1805.52     43.17 o 
  -1  -2  17       53.43       41.69     17.73 o 
   0  -2  17        2.52        2.48      3.64 o 
   1  -2  17      137.83      130.03     16.17 o 
   2  -2  17      181.86      165.32     18.89 o 
   3  -2  17       17.98       24.23     23.86 o 
   4  -2  17       83.90       90.19     33.51 o 
   5  -2  17        5.01      -22.01     22.07 o 
  -5  -1  17      209.59      179.76     36.23 o 
  -4  -1  17      392.14      393.53     36.63 o 
  -3  -1  17      430.47      485.81     23.20 o 
  -2  -1  17     2047.25     1938.06     67.51 o 
  -1  -1  17       92.30       73.94     11.84 o 
   0  -1  17      294.05      312.39     11.15 o 
   1  -1  17     1056.92      999.64     30.64 o 
   2  -1  17        7.51        9.68      8.04 o 
   3  -1  17        6.33       10.21     10.68 o 
   4  -1  17       10.49       24.10     17.39 o 
   5  -1  17       58.95       59.77     23.81 o 
  -5   0  17      327.30      314.10     41.99 o 
  -4   0  17      917.51      897.71     49.58 o 
  -3   0  17       21.25       12.25     11.25 o 
  -2   0  17      811.37      813.83     30.17 o 
  -1   0  17      744.91      712.61     32.81 o 
   0   0  17     1077.81     1039.87     23.08 o 
   1   0  17      224.35      257.33     15.81 o 
   2   0  17       20.41       29.93     13.97 o 
   3   0  17      161.45      159.14     18.20 o 
   4   0  17      185.12      224.04     36.96 o 
   5   0  17       97.74       58.97     23.23 o 
  -5   1  17      303.02      304.87     33.94 o 
  -4   1  17      116.09      110.54     23.85 o 
  -3   1  17       83.32      106.43     19.65 o 
  -2   1  17     3724.60     3622.08     73.10 o 
  -1   1  17      265.34      245.33     16.85 o 
   0   1  17       96.79      102.66      7.89 o 
   1   1  17      412.79      435.43     21.29 o 
   2   1  17       86.24       99.61     13.07 o 
   3   1  17       83.20       68.09     13.27 o 
   4   1  17      373.99      387.52     32.93 o 
   5   1  17      113.32      115.00     27.46 o 
  -5   2  17       55.81       41.48     19.25 o 
  -4   2  17        8.71       12.87     14.38 o 
  -3   2  17       21.47       21.40     12.81 o 
  -2   2  17      330.25      297.73     28.63 o 
  -1   2  17      229.81      265.46     22.97 o 
   0   2  17     1358.10     1365.44     36.77 o 
   1   2  17     1456.31     1399.20     36.76 o 
   2   2  17       10.29       14.06      5.74 o 
   3   2  17      252.38      295.17     19.06 o 
   4   2  17      113.19      127.43     19.71 o 
   5   2  17      291.65      285.75     36.28 o 
  -5   3  17      614.95      684.60    148.79 o 
  -4   3  17       22.48       18.95     12.69 o 
  -3   3  17       27.54       27.18     13.22 o 
  -2   3  17      120.05       84.27     23.23 o 
  -1   3  17      796.50      806.98     20.09 o 
   0   3  17      291.42      256.80     19.43 o 
   1   3  17      274.77      250.81     17.51 o 
   2   3  17      493.13      476.23     13.39 o 
   3   3  17     1452.14     1523.67     36.30 o 
   4   3  17       62.36       88.63     21.45 o 
   5   3  17       46.28       49.41     21.32 o 
  -5   4  17      763.39      724.36     47.65 o 
  -4   4  17      157.74      168.59     19.73 o 
  -3   4  17      144.70      122.66     16.19 o 
  -2   4  17       12.97       14.90     10.47 o 
  -1   4  17       14.39        3.75      4.75 o 
   0   4  17     2614.09     2592.98     63.30 o 
   1   4  17       92.41       67.11     11.24 o 
   2   4  17       82.76       75.39     12.00 o 
   3   4  17      578.82      553.60     44.04 o 
   4   4  17       31.51       10.72      9.62 o 
   5   4  17      106.87      102.11     19.33 o 
  -4   5  17      253.39      262.65     31.99 o 
  -3   5  17      497.82      491.67     26.81 o 
  -2   5  17       12.83        5.16      7.67 o 
  -1   5  17        2.77       10.79      9.64 o 
   0   5  17      567.70      585.83     36.70 o 
   1   5  17      707.42      714.89     28.97 o 
   2   5  17     1766.22     1734.25     47.11 o 
   3   5  17        8.58        4.73      8.81 o 
   4   5  17      169.47      209.45     22.26 o 
   5   5  17        5.41       -4.73     16.33 o 
  -4   6  17      288.26      290.64     26.03 o 
  -3   6  17       90.21       93.17     12.77 o 
  -2   6  17      203.55      214.38     17.90 o 
  -1   6  17      175.08      193.40     13.80 o 
   0   6  17      295.33      257.30     23.66 o 
   1   6  17      813.84      775.37     42.12 o 
   2   6  17      244.92      323.33     27.57 o 
   3   6  17      139.86      163.82     21.33 o 
   4   6  17       44.53       56.61     14.75 o 
   5   6  17      126.89       90.75     23.08 o 
  -4   7  17       30.99       24.96     16.61 o 
  -3   7  17      109.91      111.30     16.98 o 
  -2   7  17      971.21      951.19     32.38 o 
  -1   7  17      239.67      235.79     16.20 o 
   0   7  17       64.78       68.03     14.53 o 
   1   7  17      186.18      209.56     27.68 o 
   2   7  17      182.48      176.58     22.51 o 
   3   7  17      701.39      731.98     40.95 o 
   4   7  17      147.97      157.20     57.71 o 
   5   7  17       64.37       75.71     22.24 o 
  -3   8  17       37.22       37.75     16.64 o 
  -2   8  17      444.89      459.22     32.56 o 
  -1   8  17      142.68      142.84     25.94 o 
   0   8  17      995.72     1091.78     43.71 o 
   1   8  17      296.65      327.98     25.14 o 
   2   8  17      387.30      379.22     64.91 o 
   3   8  17       22.88        8.63     13.07 o 
   4   8  17       25.60       27.08     15.19 o 
   5   8  17      483.03      500.26     45.64 o 
  -3   9  17       16.82        8.99     22.39 o 
  -2   9  17        0.09       -7.03     16.63 o 
  -1   9  17        7.97        8.15     17.06 o 
   0   9  17      185.74      172.81     29.41 o 
   1   9  17       77.64       45.69     18.70 o 
   2   9  17     1079.38     1132.65     51.18 o 
   3   9  17      131.97      155.47     25.08 o 
   4   9  17       20.53        6.05     39.61 o 
   5   9  17      633.77      808.88     68.20 o 
  -2  10  17        5.97       -5.49     19.05 o 
  -1  10  17      198.12      157.42     31.83 o 
   0  10  17       25.16       45.78     20.96 o 
   1  10  17        4.40       14.09     16.98 o 
   2  10  17      393.36      377.80     60.51 o 
   3  10  17       11.39       -6.10     12.84 o 
   4  10  17        2.27       -9.30     16.36 o 
  -1  11  17      114.43       91.26     26.67 o 
   0  11  17        0.93       -0.04     20.42 o 
   1  11  17        5.56       13.12     20.51 o 
   2  11  17       71.00       49.16     24.31 o 
   3  11  17       82.68       68.20     21.74 o 
   4  11  17       20.99       21.71     19.58 o 
   0  12  17      198.63      223.72     69.87 o 
   1  12  17       14.25       22.65     22.84 o 
   2  12  17       39.33       53.48     28.59 o 
   3  12  17        2.58       -3.69     16.35 o 
  -2  -9  18      357.60      429.46     40.93 o 
  -1  -9  18      184.60      182.73     23.86 o 
   0  -9  18       94.06      100.00     23.19 o 
  -3  -8  18        8.63       11.91     14.91 o 
  -2  -8  18      393.07      313.69     34.31 o 
  -1  -8  18      557.80      601.28     37.07 o 
   0  -8  18        7.74       13.88     12.62 o 
   1  -8  18      343.93      348.21     65.24 o 
  -4  -7  18      212.16      192.64     40.43 o 
  -3  -7  18       98.13      121.04     20.76 o 
  -2  -7  18      141.94      133.45     23.56 o 
  -1  -7  18       51.85       50.34     14.90 o 
   0  -7  18      148.63      145.96     19.60 o 
   1  -7  18      859.24      749.94     40.84 o 
   2  -7  18       70.18       61.74     20.33 o 
  -4  -6  18       18.09        7.65     19.32 o 
  -3  -6  18        0.56        5.50     12.03 o 
  -2  -6  18      350.50      378.57     34.58 o 
  -1  -6  18       11.18        4.74      9.37 o 
   0  -6  18        5.14        7.57     10.61 o 
   1  -6  18      197.39      226.73     22.77 o 
   2  -6  18       88.16       84.71     20.51 o 
   3  -6  18       53.80       31.43     23.65 o 
  -5  -5  18        3.52       -4.69     21.35 o 
  -4  -5  18       60.22       77.26     26.44 o 
  -3  -5  18      250.00      286.12     32.90 o 
  -2  -5  18       14.42        5.84     10.84 o 
  -1  -5  18      370.62      357.65     85.27 o 
   0  -5  18      548.87      572.41     48.14 o 
   1  -5  18      250.28      246.41     22.40 o 
   2  -5  18      410.60      446.46     30.00 o 
   3  -5  18        2.29        5.92     16.87 o 
  -5  -4  18      946.31      805.57    145.89 o 
  -4  -4  18       46.56       42.89     40.48 o 
  -3  -4  18       23.87       27.61     18.28 o 
  -2  -4  18        0.37       -7.37      7.45 o 
  -1  -4  18       11.99       -2.59      8.23 o 
   0  -4  18      297.73      309.72     23.21 o 
   1  -4  18       53.45       52.96     12.41 o 
   2  -4  18       17.04       16.99     11.90 o 
   3  -4  18      266.33      292.79     33.50 o 
   4  -4  18      294.97      332.41     78.20 o 
  -5  -3  18     1238.55     1265.87     84.34 o 
  -4  -3  18      141.25      137.35     31.57 o 
  -3  -3  18      356.40      354.47     19.75 o 
  -2  -3  18        0.01        5.75      8.28 o 
  -1  -3  18       17.73        4.53      7.58 o 
   0  -3  18     1433.95     1458.46     35.82 o 
   1  -3  18       12.88        7.14      7.90 o 
   2  -3  18       34.28       37.28     11.14 o 
   3  -3  18       11.06       -5.19     11.10 o 
   4  -3  18       74.98       31.68     20.50 o 
  -5  -2  18       84.02       92.45     29.12 o 
  -4  -2  18       36.19       34.26     20.07 o 
  -3  -2  18     1079.17     1075.94     39.42 o 
  -2  -2  18      154.91      112.08     13.70 o 
  -1  -2  18      145.33      153.45     16.52 o 
   0  -2  18       33.26       51.60      6.48 o 
   1  -2  18       19.62       21.99      7.98 o 
   2  -2  18     1867.74     1839.64     50.63 o 
   3  -2  18      236.04      268.74     49.61 o 
   4  -2  18       51.75       45.55     21.12 o 
  -5  -1  18      671.04      674.01     63.96 o 
  -4  -1  18      603.41      672.59     45.37 o 
  -3  -1  18        4.56        1.25     10.87 o 
  -2  -1  18       52.48       59.31     12.69 o 
  -1  -1  18      474.61      454.08     25.07 o 
   0  -1  18      893.38      888.64     18.77 o 
   1  -1  18      309.21      354.05     27.94 o 
   2  -1  18      973.30     1028.58     57.70 o 
   3  -1  18      112.20       98.78     16.72 o 
   4  -1  18      178.47      212.86     29.52 o 
   5  -1  18        0.01        2.35     22.45 o 
  -5   0  18        0.11       -3.86     19.62 o 
  -4   0  18      495.48      515.00     41.86 o 
  -3   0  18      231.77      253.01     28.68 o 
  -2   0  18     1029.60     1075.64     35.88 o 
  -1   0  18      185.63      168.31     16.92 o 
   0   0  18     1066.20     1103.65     26.65 o 
   1   0  18        0.70        6.99      6.01 o 
   2   0  18      176.50      139.20     42.53 o 
   3   0  18      386.83      411.04     37.03 o 
   4   0  18       73.89       60.37     20.20 o 
   5   0  18       52.78       55.77     38.22 o 
  -5   1  18      355.50      406.19     38.71 o 
  -4   1  18       29.76       45.90     21.90 o 
  -3   1  18       33.27       12.14     12.26 o 
  -2   1  18     1650.69     1566.68     43.88 o 
  -1   1  18      438.51      422.68     22.98 o 
   0   1  18      258.62      246.88     20.23 o 
   1   1  18      183.44      210.33     12.61 o 
   2   1  18     1060.84     1146.66     42.57 o 
   3   1  18       79.49       74.57     15.66 o 
   4   1  18        0.01      -10.09     13.44 o 
   5   1  18      352.08      342.25     39.63 o 
  -5   2  18        2.70        2.81     16.57 o 
  -4   2  18        0.30        2.39     14.65 o 
  -3   2  18      851.24      890.86     46.98 o 
  -2   2  18     1307.70     1150.68     50.27 o 
  -1   2  18       81.04       79.02     13.05 o 
   0   2  18      310.57      332.20     23.39 o 
   1   2  18      109.78      111.65     12.11 o 
   2   2  18       90.03       99.37     18.43 o 
   3   2  18      323.94      326.16     17.85 o 
   4   2  18       37.02       37.74     14.31 o 
   5   2  18      106.88      127.51     33.55 o 
  -5   3  18        7.00       -3.29     16.16 o 
  -4   3  18       56.48       23.01     16.82 o 
  -3   3  18      486.00      486.95     39.44 o 
  -2   3  18        1.80       -7.05     12.94 o 
  -1   3  18      362.91      385.84     14.68 o 
   0   3  18       83.41       80.58     14.07 o 
   1   3  18        0.06       -6.34      6.48 o 
   2   3  18       40.00       43.45      8.91 o 
   3   3  18      654.58      688.09     25.07 o 
   4   3  18      192.80      223.94     24.29 o 
   5   3  18       94.46       72.89     26.10 o 
  -4   4  18      467.94      490.35     30.16 o 
  -3   4  18        0.17       -1.60      8.39 o 
  -2   4  18        5.45        1.80     10.01 o 
  -1   4  18     1133.82     1111.70     47.00 o 
   0   4  18      375.99      395.87     24.41 o 
   1   4  18     1403.95     1483.95     48.36 o 
   2   4  18      473.98      441.50     23.71 o 
   3   4  18        4.07       -7.81      8.46 o 
   4   4  18      391.65      400.04     23.80 o 
   5   4  18      286.35      325.33     31.20 o 
  -4   5  18      596.65      660.56     30.86 o 
  -3   5  18       64.56       40.10     14.36 o 
  -2   5  18      239.98      245.36     18.34 o 
  -1   5  18       75.72      103.51     28.70 o 
   0   5  18      216.81      199.71     40.29 o 
   1   5  18     1456.63     1422.37     48.26 o 
   2   5  18     1262.48     1311.37     40.68 o 
   3   5  18      405.59      391.09     28.65 o 
   4   5  18      102.26       64.81     15.64 o 
   5   5  18        3.96       10.33     19.57 o 
  -4   6  18        0.33        6.05     12.24 o 
  -3   6  18       57.05       56.34     11.57 o 
  -2   6  18      676.96      693.06     29.21 o 
  -1   6  18      968.59      862.96     49.28 o 
   0   6  18     1329.31     1250.03     46.87 o 
   1   6  18       14.87       -0.07     10.80 o 
   2   6  18       38.89       20.83     11.34 o 
   3   6  18       86.89       83.75     15.27 o 
   4   6  18        4.87        0.92     11.55 o 
   5   6  18        6.25       16.63     15.52 o 
  -4   7  18      212.97      195.97     39.14 o 
  -3   7  18      304.18      323.44     31.37 o 
  -2   7  18      223.71      186.82     30.70 o 
  -1   7  18        5.64       14.44     12.10 o 
   0   7  18       24.19       21.31     11.43 o 
   1   7  18       43.19       18.84     19.60 o 
   2   7  18     1118.29     1113.20     47.22 o 
   3   7  18       54.83       55.45     15.86 o 
   4   7  18      126.26      102.13     23.10 o 
   5   7  18        5.61       24.03     18.31 o 
  -3   8  18       95.51      106.68     21.86 o 
  -2   8  18      414.27      395.27     30.74 o 
  -1   8  18       17.50        9.46     12.67 o 
   0   8  18      193.10      184.45     30.64 o 
   1   8  18      164.48      158.89     20.14 o 
   2   8  18      278.59      271.50     28.98 o 
   3   8  18      121.96       82.38     18.35 o 
   4   8  18      393.33      542.72     43.33 o 
   5   8  18       23.94       16.96     18.49 o 
  -3   9  18       37.84       50.14     26.88 o 
  -2   9  18        0.02       -7.21     16.81 o 
  -1   9  18      127.63      104.58     25.79 o 
   0   9  18       13.28       29.73     17.25 o 
   1   9  18       55.69       23.84     17.86 o 
   2   9  18      141.85      108.18     20.01 o 
   3   9  18      222.95      241.71     54.85 o 
   4   9  18        1.17        1.79     14.82 o 
   5   9  18        0.60        9.47     20.73 o 
  -2  10  18      354.49      418.36     49.94 o 
  -1  10  18       78.76      117.38     28.09 o 
   0  10  18      197.90      191.05     32.18 o 
   1  10  18       46.16       36.20     22.75 o 
   2  10  18        1.11       -9.43     12.10 o 
   3  10  18       30.93       48.82     23.37 o 
   4  10  18      116.14      123.74     26.73 o 
  -1  11  18       21.57       34.31     22.78 o 
   0  11  18      337.39      341.17     43.65 o 
   1  11  18      480.35      556.65     54.18 o 
   2  11  18      195.03      192.63     29.07 o 
   3  11  18       60.60       76.02     21.97 o 
   4  11  18       20.12       20.74     20.70 o 
   0  12  18      191.40      246.12     40.95 o 
   1  12  18       89.51      121.16     31.99 o 
   2  12  18      343.18      322.46     49.12 o 
   3  12  18       91.03       58.21     22.88 o 
  -3  -8  19        6.99        3.71     15.87 o 
  -2  -8  19       12.24       34.91     23.86 o 
  -1  -8  19       48.55       45.00     14.75 o 
   0  -8  19       98.95      127.50     21.18 o 
   1  -8  19       39.82       70.81     30.36 o 
  -3  -7  19       83.70       79.81     20.05 o 
  -2  -7  19       19.63       23.03     17.30 o 
  -1  -7  19       67.74       50.63     18.99 o 
   0  -7  19      708.77      738.75     38.87 o 
   1  -7  19       13.10       13.09     15.10 o 
   2  -7  19       25.52       55.51     23.37 o 
  -4  -6  19      156.72      172.25     39.40 o 
  -3  -6  19       56.41       45.84     15.86 o 
  -2  -6  19      274.81      283.75     42.22 o 
  -1  -6  19       32.60       13.48     11.15 o 
   0  -6  19       80.13       86.79     15.72 o 
   1  -6  19       77.48       64.45     15.35 o 
   2  -6  19      169.76      192.82     27.35 o 
  -4  -5  19        8.65       -7.74     21.23 o 
  -3  -5  19      312.20      289.35     27.45 o 
  -2  -5  19       10.80       11.25     16.58 o 
  -1  -5  19      525.58      577.30     52.91 o 
   0  -5  19      379.96      415.64     33.89 o 
   1  -5  19       42.00       38.74     13.00 o 
   2  -5  19      105.84      110.09     18.03 o 
   3  -5  19       29.05       22.32     19.35 o 
  -5  -4  19      129.61      175.00     43.54 o 
  -4  -4  19       31.36       26.37     22.46 o 
  -3  -4  19      314.33      285.25     42.05 o 
  -2  -4  19        0.20        7.61      8.38 o 
  -1  -4  19     2236.84     2276.41     84.00 o 
   0  -4  19        8.06       10.87      7.68 o 
   1  -4  19        9.29       10.76      8.89 o 
   2  -4  19      210.94      192.85     24.62 o 
   3  -4  19      114.13      122.30     24.42 o 
  -5  -3  19       77.17       66.50     44.41 o 
  -4  -3  19      137.85      155.83     40.05 o 
  -3  -3  19        1.93        8.49      8.19 o 
  -2  -3  19      109.29      107.84     17.40 o 
  -1  -3  19      614.54      583.34     45.52 o 
   0  -3  19        0.31        5.81      7.37 o 
   1  -3  19      101.55      124.38     14.40 o 
   2  -3  19      306.49      282.45     23.87 o 
   3  -3  19      157.31      184.23     22.66 o 
   4  -3  19       13.47       32.50     21.04 o 
  -5  -2  19       25.97       19.10     23.57 o 
  -4  -2  19      565.20      475.40     53.45 o 
  -3  -2  19      445.09      433.80     29.94 o 
  -2  -2  19       17.03       23.24      9.00 o 
  -1  -2  19        0.84       -3.77      6.93 o 
   0  -2  19      117.78      120.76      8.86 o 
   1  -2  19      556.69      557.53     27.45 o 
   2  -2  19       43.23       51.18     12.33 o 
   3  -2  19        0.27       -4.69     23.28 o 
   4  -2  19       16.84       -1.74     18.30 o 
  -5  -1  19       21.90       12.88     22.18 o 
  -4  -1  19       16.02       23.71     16.04 o 
  -3  -1  19       34.30       50.59     16.54 o 
  -2  -1  19       63.85       87.63     12.44 o 
  -1  -1  19      619.03      572.67     28.09 o 
   0  -1  19      280.14      300.89     18.26 o 
   1  -1  19       62.79       52.20     10.59 o 
   2  -1  19      370.43      363.96     24.32 o 
   3  -1  19       84.53       66.94     16.03 o 
   4  -1  19       18.86       20.66     19.04 o 
  -5   0  19      432.51      456.75     45.07 o 
  -4   0  19      696.69      690.93     48.81 o 
  -3   0  19      111.66      157.97     25.04 o 
  -2   0  19      319.01      326.13     22.69 o 
  -1   0  19      381.60      371.93     25.87 o 
   0   0  19      167.83      164.73     18.98 o 
   1   0  19        1.67        7.99      6.36 o 
   2   0  19      841.85      949.35     49.29 o 
   3   0  19        9.29       -2.11     10.21 o 
   4   0  19       95.62      124.38     27.50 o 
   5   0  19        1.11        1.67     22.05 o 
  -5   1  19       64.11       42.67     25.27 o 
  -4   1  19       86.11       86.90     21.84 o 
  -3   1  19        0.94       -4.15     10.68 o 
  -2   1  19      441.32      489.57     26.56 o 
  -1   1  19        2.13        6.74      8.11 o 
   0   1  19      645.01      662.04     17.86 o 
   1   1  19       19.72       20.27      5.69 o 
   2   1  19      196.63      184.19     17.22 o 
   3   1  19      101.61       68.54     14.59 o 
   4   1  19      798.98      816.54     41.34 o 
   5   1  19      163.71      203.89     39.20 o 
  -5   2  19       20.82       17.84     17.87 o 
  -4   2  19      993.26      914.06     55.26 o 
  -3   2  19       10.41       13.54     13.16 o 
  -2   2  19        1.13        2.35      9.88 o 
  -1   2  19      191.32      177.32     18.27 o 
   0   2  19        2.39       15.08      7.59 o 
   1   2  19       42.46       27.41      8.76 o 
   2   2  19       34.40       25.80      6.94 o 
   3   2  19       19.89       14.67     11.00 o 
   4   2  19       55.96       57.81     17.43 o 
   5   2  19      140.84       91.76     26.01 o 
  -4   3  19       59.88       65.68     21.74 o 
  -3   3  19      104.45       45.64     17.33 o 
  -2   3  19     3380.16     3388.85     91.88 o 
  -1   3  19      614.21      585.65     27.65 o 
   0   3  19        0.72        1.30      6.66 o 
   1   3  19      214.15      224.16     23.79 o 
   2   3  19     1198.90     1192.50     36.47 o 
   3   3  19      395.09      440.89     24.09 o 
   4   3  19       85.15       98.74     18.92 o 
   5   3  19        5.39       -6.24     15.51 o 
  -4   4  19        1.33        6.61     14.09 o 
  -3   4  19        2.97        6.13     12.97 o 
  -2   4  19      724.47      754.53     40.59 o 
  -1   4  19      101.78      102.56     22.58 o 
   0   4  19      698.47      662.09     30.93 o 
   1   4  19       11.55       12.26      9.89 o 
   2   4  19      299.63      315.29     37.52 o 
   3   4  19      736.33      841.99     35.68 o 
   4   4  19      195.10      205.28     19.06 o 
   5   4  19       47.98       84.25     26.90 o 
  -4   5  19       43.22       22.16     11.78 o 
  -3   5  19        9.50       -0.72      8.64 o 
  -2   5  19        9.54       10.53     12.10 o 
  -1   5  19      776.02      755.68     37.90 o 
   0   5  19     1505.30     1455.12     60.14 o 
   1   5  19       28.46       20.64      9.29 o 
   2   5  19      539.83      531.12     27.51 o 
   3   5  19        3.01       -3.41      8.97 o 
   4   5  19      805.10      851.58     58.22 o 
   5   5  19      354.89      441.72     48.64 o 
  -4   6  19      226.18      253.78     31.40 o 
  -3   6  19        0.68       -5.66     10.52 o 
  -2   6  19        0.02      -10.97     10.97 o 
  -1   6  19      309.23      320.95     29.08 o 
   0   6  19       23.19       11.23     10.15 o 
   1   6  19     1317.03     1378.98     52.39 o 
   2   6  19      622.49      717.58     75.85 o 
   3   6  19      333.93      317.73     25.85 o 
   4   6  19      117.41       84.82     17.49 o 
   5   6  19       27.02       22.52     17.02 o 
  -3   7  19      382.30      494.96     55.05 o 
  -2   7  19        6.09       -1.21     12.35 o 
  -1   7  19        7.67       14.87     11.91 o 
   0   7  19      285.38      316.65     27.37 o 
   1   7  19     1265.51     1202.56     69.17 o 
   2   7  19       59.12       32.29     13.99 o 
   3   7  19      904.75      881.23     46.14 o 
   4   7  19      275.22      266.68     32.47 o 
   5   7  19        4.20       -1.94     21.29 o 
  -3   8  19       16.03        6.29     14.58 o 
  -2   8  19        3.24        1.21     11.89 o 
  -1   8  19      109.99      111.14     23.94 o 
   0   8  19      661.58      673.04     36.77 o 
   1   8  19      219.04      234.30     32.63 o 
   2   8  19      144.11      116.60     21.50 o 
   3   8  19     1172.07     1287.16     77.23 o 
   4   8  19       76.77       63.02     21.48 o 
   5   8  19        2.42        3.53     18.70 o 
  -2   9  19       46.31       47.49     24.03 o 
  -1   9  19      141.55      169.50     31.05 o 
   0   9  19      180.98      180.73     41.46 o 
   1   9  19       48.95       61.25     20.45 o 
   2   9  19      195.68      164.62     32.95 o 
   3   9  19        1.61        0.69     13.55 o 
   4   9  19       20.78        6.11     16.59 o 
  -2  10  19      126.29       82.65     28.16 o 
  -1  10  19       72.52       81.33     25.06 o 
   0  10  19        2.81        4.90     17.86 o 
   1  10  19      333.82      417.04     44.63 o 
   2  10  19      200.23      197.75     31.41 o 
   3  10  19      642.47      547.60     45.25 o 
   4  10  19       33.89       24.59     26.12 o 
  -1  11  19      301.49      266.28     40.52 o 
   0  11  19      104.16       88.06     27.63 o 
   1  11  19      126.10      115.12     29.02 o 
   2  11  19        6.17      -11.65     13.82 o 
   3  11  19        4.70       29.97     18.32 o 
   0  12  19       12.61      -12.80     19.91 o 
   1  12  19       52.64       14.21     24.28 o 
   2  12  19       54.99       78.81     22.54 o 
  -2  -8  20       35.86       48.30     36.41 o 
  -1  -8  20       63.19       63.44     17.11 o 
   0  -8  20        0.05        3.41     13.72 o 
  -3  -7  20       13.50       17.95     16.22 o 
  -2  -7  20       40.04       49.79     19.09 o 
  -1  -7  20        1.82        8.37     11.89 o 
   0  -7  20        5.78       17.83     13.21 o 
   1  -7  20      267.28      293.33     36.95 o 
  -4  -6  20        5.75        8.18     21.68 o 
  -3  -6  20      554.50      581.54     39.50 o 
  -2  -6  20       32.83       50.12     17.59 o 
  -1  -6  20      267.11      252.87     26.22 o 
   0  -6  20      169.59      178.01     21.31 o 
   1  -6  20       13.73       25.36     13.65 o 
   2  -6  20      128.14       96.14     30.50 o 
  -4  -5  20     1642.63     1707.99     95.80 o 
  -3  -5  20      222.72      240.52     34.34 o 
  -2  -5  20        5.70       17.69     12.93 o 
  -1  -5  20      330.95      364.86     26.75 o 
   0  -5  20      735.86      706.64     34.23 o 
   1  -5  20       19.42       23.11     12.68 o 
   2  -5  20        0.28       25.18     15.75 o 
   3  -5  20        8.84       -3.65     18.36 o 
  -4  -4  20      210.60      220.52     40.61 o 
  -3  -4  20        1.93        4.23     14.76 o 
  -2  -4  20     1586.15     1550.93    116.42 o 
  -1  -4  20       56.63       42.82     16.53 o 
   0  -4  20      235.72      228.66     18.02 o 
   1  -4  20       52.57       38.93     13.39 o 
   2  -4  20       59.55       66.98     17.99 o 
   3  -4  20      799.21      984.72     54.08 o 
  -4  -3  20      166.64      129.15     32.68 o 
  -3  -3  20      126.70      118.15     28.28 o 
  -2  -3  20      153.40      169.36     16.99 o 
  -1  -3  20        8.14        2.01      8.46 o 
   0  -3  20     1119.08     1131.37     33.20 o 
   1  -3  20       25.11       26.51      9.52 o 
   2  -3  20        7.31       18.92     11.45 o 
   3  -3  20      569.44      527.59     47.39 o 
   4  -3  20       42.59       52.97     26.96 o 
  -5  -2  20        0.20       -5.72     21.53 o 
  -4  -2  20        8.57       11.92     20.04 o 
  -3  -2  20      287.32      284.31     25.46 o 
  -2  -2  20      716.93      721.73     32.93 o 
  -1  -2  20       71.62       43.28     13.87 o 
   0  -2  20     1504.79     1530.14     37.68 o 
   1  -2  20       50.49       53.88      9.85 o 
   2  -2  20        9.54        1.17      9.11 o 
   3  -2  20        0.00       20.28     30.48 o 
   4  -2  20       17.60       35.64     22.63 o 
  -5  -1  20      164.29      212.36     42.62 o 
  -4  -1  20      198.18      227.66     31.32 o 
  -3  -1  20      150.11      123.55     22.98 o 
  -2  -1  20        1.07        2.93      7.84 o 
  -1  -1  20     1923.85     1858.84     59.75 o 
   0  -1  20      169.10      173.07     10.60 o 
   1  -1  20       40.05       40.06      9.68 o 
   2  -1  20      319.95      327.03     39.02 o 
   3  -1  20      104.47       93.16     17.78 o 
   4  -1  20        9.91       11.12     19.81 o 
  -5   0  20      279.51      341.09     51.12 o 
  -4   0  20      172.01      140.26     26.25 o 
  -3   0  20       65.43       66.03     19.25 o 
  -2   0  20      676.24      630.81     33.51 o 
  -1   0  20     3977.31     3963.60     83.35 o 
   0   0  20      409.96      398.24     25.03 o 
   1   0  20      696.14      713.00     27.08 o 
   2   0  20        6.83       15.10     14.81 o 
   3   0  20      333.44      365.36     40.88 o 
   4   0  20       83.63       65.43     26.86 o 
  -5   1  20       65.59       61.51     28.21 o 
  -4   1  20      221.47      243.87     34.03 o 
  -3   1  20       51.08       45.67     16.84 o 
  -2   1  20      315.78      317.18     23.07 o 
  -1   1  20      201.97      193.69     17.46 o 
   0   1  20       48.95       43.98      8.51 o 
   1   1  20      889.79      949.79     47.36 o 
   2   1  20      328.34      335.87     22.16 o 
   3   1  20      452.65      458.65     33.80 o 
   4   1  20        0.28       -7.15     12.86 o 
   5   1  20        0.06       11.81     22.14 o 
  -4   2  20        0.97        2.35     15.97 o 
  -3   2  20       20.85       28.77     15.53 o 
  -2   2  20      161.96      175.97     17.89 o 
  -1   2  20      152.94      129.97     17.66 o 
   0   2  20      630.54      624.95     26.46 o 
   1   2  20      195.77      207.90     16.37 o 
   2   2  20      725.89      821.77     42.62 o 
   3   2  20       12.33        0.23      9.85 o 
   4   2  20      222.69      212.80     23.97 o 
   5   2  20       24.52       64.41     26.80 o 
  -4   3  20        3.26       -4.82     15.35 o 
  -3   3  20      512.01      510.55     42.61 o 
  -2   3  20      249.77      245.77     27.33 o 
  -1   3  20       26.21       14.67      9.13 o 
   0   3  20       27.21       17.26      8.22 o 
   1   3  20       66.77       67.35     12.24 o 
   2   3  20      849.23      980.75     66.72 o 
   3   3  20      559.36      594.30     37.13 o 
   4   3  20        0.34        3.93     12.62 o 
   5   3  20       13.40       45.98     24.12 o 
  -4   4  20      154.63       84.31     27.91 o 
  -3   4  20       57.80       52.92     14.25 o 
  -2   4  20      469.63      440.82     35.08 o 
  -1   4  20     1137.24     1140.89     46.84 o 
   0   4  20       42.06       30.29     22.11 o 
   1   4  20     1253.68     1233.47     39.66 o 
   2   4  20       66.60       66.03     12.35 o 
   3   4  20      128.49      159.70     25.23 o 
   4   4  20       14.15       27.24     19.22 o 
   5   4  20       29.55       57.38     24.83 o 
  -4   5  20      158.67      234.88     25.48 o 
  -3   5  20      264.10      262.48     26.24 o 
  -2   5  20      120.44      118.25     21.31 o 
  -1   5  20       91.11       87.88     21.43 o 
   0   5  20       23.51       12.85     11.62 o 
   1   5  20        0.53        2.79      8.97 o 
   2   5  20        2.28        6.60      9.27 o 
   3   5  20      447.38      474.89     30.24 o 
   4   5  20      111.01       63.12     17.20 o 
   5   5  20      114.01      111.70     48.87 o 
  -4   6  20        6.44       -2.06     16.46 o 
  -3   6  20        3.93       22.52     15.54 o 
  -2   6  20       30.99       33.81     15.42 o 
  -1   6  20      254.34      219.61     25.60 o 
   0   6  20       31.62       49.53     14.58 o 
   1   6  20      337.62      283.35     39.63 o 
   2   6  20        0.58        2.98      9.26 o 
   3   6  20      408.60      418.36     29.73 o 
   4   6  20      287.82      257.76     30.79 o 
   5   6  20      131.70      167.66     34.46 o 
  -3   7  20       62.63       39.19     17.36 o 
  -2   7  20        2.08       -2.75     13.04 o 
  -1   7  20      516.98      531.80     37.56 o 
   0   7  20        0.26        3.06     10.75 o 
   1   7  20       43.31        6.38     24.27 o 
   2   7  20        9.18        1.51     11.21 o 
   3   7  20        2.65        3.90     11.85 o 
   4   7  20        0.62       19.63     16.54 o 
   5   7  20        8.91        9.82     20.60 o 
  -3   8  20       30.64       41.82     18.29 o 
  -2   8  20      264.22      260.63     26.81 o 
  -1   8  20       22.37       22.84     14.23 o 
   0   8  20       18.63       12.77     12.60 o 
   1   8  20       17.41       17.14     13.02 o 
   2   8  20       15.52       10.53     10.98 o 
   3   8  20      223.40      197.17     28.21 o 
   4   8  20        2.65       12.12     17.54 o 
   5   8  20       22.68       69.77     38.09 o 
  -2   9  20      297.94      265.25     39.41 o 
  -1   9  20      451.46      442.51     47.68 o 
   0   9  20      265.05      284.62     36.86 o 
   1   9  20      135.51      125.96     59.26 o 
   2   9  20       28.04       33.06     25.26 o 
   3   9  20       10.41       -5.52     13.90 o 
   4   9  20       65.87       47.30     21.06 o 
  -1  10  20       94.26      122.27     31.11 o 
   0  10  20      136.03      141.21     30.09 o 
   1  10  20      237.84      294.85     40.44 o 
   2  10  20       11.96       15.19     15.12 o 
   3  10  20      389.13      398.84     40.87 o 
   4  10  20        6.86       18.66     21.71 o 
  -1  11  20       78.50       48.65     26.45 o 
   0  11  20       37.84       54.55     24.57 o 
   1  11  20      269.67      326.18     50.35 o 
   2  11  20      157.73      192.07     40.79 o 
   3  11  20      182.78      236.96     34.06 o 
   1  12  20       15.26        9.29     22.84 o 
   2  12  20      209.52      216.36     33.36 o 
  -3  -7  21      157.01      117.69     48.09 o 
  -2  -7  21       32.76       54.03     20.24 o 
  -1  -7  21      393.50      356.12     30.86 o 
   0  -7  21       32.45       24.70     15.31 o 
   1  -7  21        0.32        1.21     15.61 o 
  -3  -6  21        0.00       -2.24     19.08 o 
  -2  -6  21      665.65      688.89     45.96 o 
  -1  -6  21       59.74       36.39     20.15 o 
   0  -6  21      219.21      284.46     27.28 o 
   1  -6  21       97.71      124.59     20.84 o 
   2  -6  21       50.56       58.29     27.48 o 
  -4  -5  21       14.19       21.89     23.14 o 
  -3  -5  21      151.14      143.01     66.99 o 
  -2  -5  21        2.49        1.12     13.22 o 
  -1  -5  21        7.66       -1.79     10.09 o 
   0  -5  21      615.92      670.71     35.06 o 
   1  -5  21      100.66      116.80     22.24 o 
   2  -5  21       96.61      118.03     20.09 o 
  -4  -4  21       84.66       96.66     45.29 o 
  -3  -4  21      574.28      659.93     67.63 o 
  -2  -4  21       26.96       53.56     23.98 o 
  -1  -4  21      136.72      101.19     26.30 o 
   0  -4  21      342.59      352.62     41.00 o 
   1  -4  21        6.39       14.85     10.90 o 
   2  -4  21      278.26      296.42     26.62 o 
   3  -4  21        7.02       27.18     20.58 o 
  -4  -3  21       41.61       48.57     24.19 o 
  -3  -3  21       99.81      102.11     28.50 o 
  -2  -3  21       15.66       10.80      9.71 o 
  -1  -3  21     1259.14     1248.64     46.83 o 
   0  -3  21       33.69       31.07      9.40 o 
   1  -3  21      152.58      137.56     15.61 o 
   2  -3  21       93.82       76.55     16.12 o 
   3  -3  21       84.13       74.94     24.32 o 
  -4  -2  21      169.37      175.42     56.01 o 
  -3  -2  21      273.03      343.47     28.87 o 
  -2  -2  21        0.33        4.75      8.69 o 
  -1  -2  21      726.33      766.80     68.31 o 
   0  -2  21       57.43       57.71     10.49 o 
   1  -2  21        0.20       -3.33      7.26 o 
   2  -2  21        1.20        0.90      8.77 o 
   3  -2  21       16.76       21.92     14.43 o 
   4  -2  21       53.82       46.30     27.11 o 
  -4  -1  21      167.26      142.34     33.31 o 
  -3  -1  21        0.66       -9.71     13.86 o 
  -2  -1  21      138.02      114.31     15.14 o 
  -1  -1  21     1262.08     1282.47     58.49 o 
   0  -1  21       36.44       40.37      6.86 o 
   1  -1  21        7.50        0.21      7.76 o 
   2  -1  21       42.42       33.82     11.52 o 
   3  -1  21       76.79       66.13     19.38 o 
   4  -1  21       16.07       14.70     20.59 o 
  -4   0  21      332.21      364.85     40.77 o 
  -3   0  21      318.82      374.04     37.66 o 
  -2   0  21      134.31      127.54     19.27 o 
  -1   0  21      300.24      320.12     24.41 o 
   0   0  21       33.97       34.65      8.65 o 
   1   0  21       23.62       19.97      8.09 o 
   2   0  21       51.06       41.08     17.10 o 
   3   0  21       19.92       16.55     12.46 o 
   4   0  21        5.40        7.94     19.07 o 
  -4   1  21       26.91       11.95     18.26 o 
  -3   1  21       24.29       28.73     14.94 o 
  -2   1  21      645.64      592.52     50.73 o 
  -1   1  21      455.76      485.48     25.00 o 
   0   1  21       53.49       61.05      9.76 o 
   1   1  21      285.20      257.26     71.00 o 
   2   1  21      476.98      454.81     25.66 o 
   3   1  21      319.29      310.23     25.91 o 
   4   1  21       45.93       46.81     17.44 o 
  -4   2  21      542.58      601.33     50.52 o 
  -3   2  21        2.56        8.32     12.69 o 
  -2   2  21       24.97       15.27      9.83 o 
  -1   2  21     1380.15     1413.48     49.40 o 
   0   2  21       47.73       27.14     10.59 o 
   1   2  21      711.53      662.67     27.16 o 
   2   2  21       57.56       47.98     18.45 o 
   3   2  21      587.70      631.75     33.29 o 
   4   2  21      233.87      234.52     35.86 o 
   5   2  21        0.06        0.16     33.81 o 
  -4   3  21      429.01      390.27     41.34 o 
  -3   3  21      746.15      759.01     50.96 o 
  -2   3  21      401.04      434.82     34.40 o 
  -1   3  21     1063.25     1005.83     62.25 o 
   0   3  21        1.12       -1.67      7.89 o 
   1   3  21     2280.99     2336.20     56.60 o 
   2   3  21      163.74      160.99     16.76 o 
   3   3  21      358.32      362.80     51.75 o 
   4   3  21       62.34       30.50     21.99 o 
   5   3  21        8.84       53.47     25.62 o 
  -4   4  21       40.83       35.21     25.83 o 
  -3   4  21       95.23       96.02     18.32 o 
  -2   4  21      426.31      429.50     35.66 o 
  -1   4  21      550.75      523.11     35.38 o 
   0   4  21        3.57        3.45      9.30 o 
   1   4  21       11.03       10.69      9.04 o 
   2   4  21       89.92       79.68     13.71 o 
   3   4  21     2643.50     2913.10     70.15 o 
   4   4  21      479.20      443.81     46.61 o 
   5   4  21       27.11        6.37     23.24 o 
  -4   5  21       38.71       32.24     15.84 o 
  -3   5  21      134.33      123.67     21.03 o 
  -2   5  21        0.05        4.89     12.14 o 
  -1   5  21       35.29       31.99     21.03 o 
   0   5  21      151.13       93.92     26.58 o 
   1   5  21      192.73      154.15     18.32 o 
   2   5  21      496.91      543.56     29.10 o 
   3   5  21      371.00      392.46     39.86 o 
   4   5  21       43.19       59.26     23.51 o 
   5   5  21      234.51      376.94     47.68 o 
  -3   6  21       52.34       66.20     19.03 o 
  -2   6  21      645.27      643.11     67.28 o 
  -1   6  21      916.80      853.81     42.76 o 
   0   6  21      183.11      187.57     23.23 o 
   1   6  21      176.51      149.87     21.93 o 
   2   6  21       37.04       37.23     12.33 o 
   3   6  21       98.00       93.54     17.18 o 
   4   6  21     1623.74     1792.42     68.32 o 
   5   6  21       10.97        0.93     22.44 o 
  -3   7  21       51.49       38.53     15.29 o 
  -2   7  21       62.27       43.75     18.43 o 
  -1   7  21      140.59      146.13     22.85 o 
   0   7  21      385.89      404.54     31.91 o 
   1   7  21       16.27        1.99     21.12 o 
   2   7  21       78.61       39.16     15.76 o 
   3   7  21       52.38       62.81     18.21 o 
   4   7  21      125.10      117.98     24.87 o 
  -2   8  21      896.39      940.14     45.82 o 
  -1   8  21      334.15      306.63     32.09 o 
   0   8  21       33.13       45.46     15.24 o 
   1   8  21       12.36       10.55     15.13 o 
   2   8  21      544.76      523.91     40.34 o 
   3   8  21       14.44        9.68     14.78 o 
   4   8  21      234.62      231.29     32.58 o 
  -2   9  21      389.44      349.85     46.85 o 
  -1   9  21       23.68       28.07     20.58 o 
   0   9  21      771.58      810.17     55.23 o 
   1   9  21      349.30      409.42     43.38 o 
   2   9  21      126.05      125.99     23.08 o 
   3   9  21      162.91      130.08     25.32 o 
   4   9  21        1.10       -8.89     17.62 o 
  -1  10  21      270.77      233.04     38.45 o 
   0  10  21      293.05      244.72     38.08 o 
   1  10  21       28.80       31.81     21.13 o 
   2  10  21      277.97      211.17     69.91 o 
   3  10  21      476.64      522.83     77.54 o 
   0  11  21       13.89       26.61     23.54 o 
   1  11  21      146.30      106.20     30.71 o 
   2  11  21       83.45       46.33     26.59 o 
   3  11  21      172.99      173.98     30.31 o 
  -2  -7  22      123.31      161.11     29.11 o 
  -1  -7  22        5.10       15.76     13.95 o 
   0  -7  22       71.67       72.78     18.47 o 
  -3  -6  22      170.37      191.73     39.92 o 
  -2  -6  22      169.20      192.89     28.93 o 
  -1  -6  22      349.75      380.82     62.63 o 
   0  -6  22       78.24       81.27     17.40 o 
   1  -6  22       10.11        2.23     13.77 o 
  -3  -5  22        0.54      -15.54     17.46 o 
  -2  -5  22      139.61      168.52     38.93 o 
  -1  -5  22      173.74      180.52     21.23 o 
   0  -5  22       12.27        3.34     13.50 o 
   1  -5  22      185.02      209.43     27.63 o 
   2  -5  22       63.85       71.87     22.48 o 
  -4  -4  22       42.07       37.26     25.61 o 
  -3  -4  22       27.15       22.50     19.58 o 
  -2  -4  22       28.03       39.21     17.03 o 
  -1  -4  22        5.52        2.66      8.98 o 
   0  -4  22        8.37        8.04      9.80 o 
   1  -4  22     1118.27     1133.49     43.08 o 
   2  -4  22       25.27       25.36     16.60 o 
   3  -4  22       87.75       87.04     23.86 o 
  -4  -3  22        4.69        8.63     19.66 o 
  -3  -3  22      468.98      460.58     53.06 o 
  -2  -3  22       53.16       35.09     11.51 o 
  -1  -3  22        0.41       -1.28      7.50 o 
   0  -3  22      532.53      584.89     32.33 o 
   1  -3  22       40.02       41.97     11.68 o 
   2  -3  22       27.46       43.38     15.22 o 
   3  -3  22      411.98      658.54     82.44 o 
  -4  -2  22      212.23      196.97     40.64 o 
  -3  -2  22      255.45      217.90     74.74 o 
  -2  -2  22       87.43       72.04     13.35 o 
  -1  -2  22       93.22       50.94     18.26 o 
   0  -2  22      780.05      817.17     33.69 o 
   1  -2  22       75.57      100.39     13.86 o 
   2  -2  22      161.19      158.26     21.36 o 
   3  -2  22       46.86       43.21     16.76 o 
  -4  -1  22        0.96        6.56     19.96 o 
  -3  -1  22     1331.39     1314.28     53.04 o 
  -2  -1  22      539.11      539.90     38.25 o 
  -1  -1  22      239.38      204.52     28.82 o 
   0  -1  22      516.26      533.98     22.58 o 
   1  -1  22       19.25       27.55     10.14 o 
   2  -1  22      178.70      204.80     21.27 o 
   3  -1  22      348.30      389.20     43.89 o 
   4  -1  22      301.53      315.55     38.44 o 
  -4   0  22      819.38      839.87     56.70 o 
  -3   0  22       17.08       21.25     15.33 o 
  -2   0  22        2.69       11.14      9.19 o 
  -1   0  22       34.93       30.99      9.18 o 
   0   0  22      636.82      656.77     20.20 o 
   1   0  22      334.50      371.57     21.59 o 
   2   0  22      121.15       90.67     15.25 o 
   3   0  22      156.72      127.78     31.54 o 
   4   0  22       21.13       -7.73     31.14 o 
  -4   1  22      509.28      540.98     48.86 o 
  -3   1  22        3.27       -1.28     12.09 o 
  -2   1  22      949.89      932.45     57.19 o 
  -1   1  22      302.86      314.00     21.83 o 
   0   1  22       36.73       45.58     11.07 o 
   1   1  22       95.50       87.11     20.23 o 
   2   1  22      158.98      184.09     29.47 o 
   3   1  22      263.34      281.79     35.86 o 
   4   1  22       43.82       56.27     23.89 o 
  -4   2  22        0.42       -3.92     15.97 o 
  -3   2  22      243.95      247.05     32.50 o 
  -2   2  22       25.02       19.81      9.26 o 
  -1   2  22       37.31       19.51     11.04 o 
   0   2  22     1335.11     1360.04     40.96 o 
   1   2  22       29.84       40.56     10.52 o 
   2   2  22      341.94      316.03     47.29 o 
   3   2  22        1.49       11.83     16.49 o 
   4   2  22       52.87       69.36     25.13 o 
  -4   3  22      250.73      343.55     40.99 o 
  -3   3  22        2.04       -3.48     14.21 o 
  -2   3  22       17.72       18.80     14.63 o 
  -1   3  22      228.71      261.12     21.82 o 
   0   3  22      156.87      181.33     18.16 o 
   1   3  22        0.24       15.29      9.12 o 
   2   3  22       32.07       25.43     10.89 o 
   3   3  22       26.76       29.41     19.28 o 
   4   3  22       46.35       85.69     25.60 o 
  -4   4  22      134.65      157.99     30.38 o 
  -3   4  22        5.38       -4.25     11.70 o 
  -2   4  22       12.33       10.54     13.09 o 
  -1   4  22       92.22       62.59     16.19 o 
   0   4  22      130.41      103.19     15.94 o 
   1   4  22       41.17       28.04     10.92 o 
   2   4  22      430.48      419.94     25.99 o 
   3   4  22       36.93       40.69     20.68 o 
   4   4  22      459.57      449.25     48.23 o 
  -3   5  22     1017.49     1092.69     47.42 o 
  -2   5  22       58.23       37.35     16.33 o 
  -1   5  22        4.20        6.32     12.11 o 
   0   5  22      233.75      166.69     77.44 o 
   1   5  22        5.11       12.45     10.16 o 
   2   5  22      165.31      183.03     19.78 o 
   3   5  22       16.77        7.84     11.32 o 
   4   5  22      461.58      421.74     46.59 o 
  -3   6  22      967.48      964.79     46.24 o 
  -2   6  22       46.87       47.97     17.70 o 
  -1   6  22      211.63      226.18     32.79 o 
   0   6  22        9.98       19.10     13.65 o 
   1   6  22      127.93       97.80     39.64 o 
   2   6  22      305.44      335.83     26.72 o 
   3   6  22      127.09      130.14     38.92 o 
   4   6  22      413.10      446.86     48.15 o 
  -3   7  22        3.90       11.72     14.03 o 
  -2   7  22       30.47       53.78     19.57 o 
  -1   7  22      510.14      556.17     39.97 o 
   0   7  22       36.77       41.43     15.59 o 
   1   7  22      103.09       46.60     31.74 o 
   2   7  22       47.61       40.37     16.24 o 
   3   7  22        1.23      -10.87     12.48 o 
   4   7  22       45.66       36.06     19.40 o 
  -2   8  22       44.71       35.22     22.68 o 
  -1   8  22       21.06       18.56     14.99 o 
   0   8  22        0.27       -5.05     11.71 o 
   1   8  22      642.30      614.45     41.94 o 
   2   8  22      120.34      149.75     25.16 o 
   3   8  22       32.30       -5.64     15.94 o 
   4   8  22      178.89      190.88     31.81 o 
  -2   9  22        2.25        1.47     20.44 o 
  -1   9  22      126.00      159.89     32.42 o 
   0   9  22      804.81      840.74     57.29 o 
   1   9  22       51.10       54.83     26.94 o 
   2   9  22      122.47      173.43     47.39 o 
   3   9  22      206.86      268.92     34.91 o 
   4   9  22      142.77      141.69     29.21 o 
  -1  10  22       30.45       -8.97     19.67 o 
   0  10  22      124.47      124.75     30.80 o 
   1  10  22      621.45      767.93     60.68 o 
   2  10  22      314.53      322.02     64.05 o 
   3  10  22      367.88      361.03     40.22 o 
   0  11  22      101.05       40.53     24.51 o 
   1  11  22       71.18       71.79     29.11 o 
   2  11  22       25.92       17.77     20.05 o 
  -2  -6  23      263.45      290.20     35.45 o 
  -1  -6  23       55.81       60.38     17.13 o 
   0  -6  23        1.17        2.86     12.98 o 
   1  -6  23       22.43       34.94     19.51 o 
  -3  -5  23       43.45       11.70     22.62 o 
  -2  -5  23      237.65      211.32     30.37 o 
  -1  -5  23       44.55       35.36     37.78 o 
   0  -5  23      417.83      438.46     36.35 o 
   1  -5  23       51.43       58.79     17.15 o 
  -3  -4  23       86.34       87.75     28.81 o 
  -2  -4  23        4.13       13.77     14.70 o 
  -1  -4  23        1.94        2.27     10.08 o 
   0  -4  23      182.04      229.40     20.08 o 
   1  -4  23       23.50       28.79     13.35 o 
   2  -4  23        1.45        2.16     14.58 o 
  -4  -3  23      474.68      472.45     60.14 o 
  -3  -3  23        0.09        3.78     18.03 o 
  -2  -3  23        1.52        6.84     13.03 o 
  -1  -3  23        4.92       -7.34      7.34 o 
   0  -3  23        9.61        2.96      8.48 o 
   1  -3  23      107.45      110.87     15.17 o 
   2  -3  23        8.17       11.25     13.75 o 
   3  -3  23       73.92       94.37     41.67 o 
  -4  -2  23        7.06      -12.61     20.32 o 
  -3  -2  23      215.49      185.46     36.02 o 
  -2  -2  23      323.45      312.46     23.64 o 
  -1  -2  23        5.85        2.33      7.97 o 
   0  -2  23      408.07      423.66     22.75 o 
   1  -2  23       49.57       51.26     15.66 o 
   2  -2  23        9.28        5.58     10.48 o 
   3  -2  23       80.83       78.44     18.75 o 
  -4  -1  23      945.23     1002.28     77.84 o 
  -3  -1  23      496.92      481.75     36.04 o 
  -2  -1  23       31.97       36.59     11.53 o 
  -1  -1  23       27.26       16.61      7.03 o 
   0  -1  23      170.01      167.44     14.75 o 
   1  -1  23       49.49       62.46     12.70 o 
   2  -1  23      285.22      306.89     25.32 o 
   3  -1  23       44.68       37.68     16.83 o 
  -4   0  23       68.36       62.31     27.87 o 
  -3   0  23        0.25       -1.61     13.68 o 
  -2   0  23       61.26       70.16     13.73 o 
  -1   0  23      399.40      418.67     17.70 o 
   0   0  23      489.66      465.43     37.58 o 
   1   0  23      129.73      112.05     23.92 o 
   2   0  23        0.51      -12.46     12.46 o 
   3   0  23       10.71        9.03     19.47 o 
   4   0  23      421.86      422.71     71.54 o 
  -4   1  23      164.85      163.19     33.02 o 
  -3   1  23      516.30      560.15     47.26 o 
  -2   1  23       37.90       44.13     13.63 o 
  -1   1  23      261.47      253.26     19.08 o 
   0   1  23      234.85      219.35     18.29 o 
   1   1  23      465.26      463.81     40.42 o 
   2   1  23     1179.15     1178.88     60.21 o 
   3   1  23       12.66       23.83     19.71 o 
   4   1  23       37.07       15.34     22.36 o 
  -4   2  23      102.98      101.17     27.54 o 
  -3   2  23       61.18       73.63     22.44 o 
  -2   2  23      368.24      369.89     23.05 o 
  -1   2  23      521.08      509.89     42.00 o 
   0   2  23      108.49      103.37     14.89 o 
   1   2  23       29.86       16.34      9.47 o 
   2   2  23      178.54      219.27     86.26 o 
   3   2  23      340.07      347.15     41.26 o 
   4   2  23      847.32      729.37     62.10 o 
  -4   3  23        0.55       -7.20     18.89 o 
  -3   3  23        5.83       -9.87     11.81 o 
  -2   3  23       85.85       73.95     15.90 o 
  -1   3  23        0.78        0.58     11.08 o 
   0   3  23      508.50      502.85     27.67 o 
   1   3  23       25.94       18.22     10.49 o 
   2   3  23       73.36       78.35     22.42 o 
   3   3  23       70.45       53.93     21.97 o 
   4   3  23      529.39      457.25     50.16 o 
  -3   4  23       59.76       54.59     17.14 o 
  -2   4  23       26.19        3.62     12.67 o 
  -1   4  23      150.45      189.03     25.02 o 
   0   4  23      179.19      128.36     44.06 o 
   1   4  23       75.71      104.00     20.43 o 
   2   4  23      154.08      144.39     17.63 o 
   3   4  23      121.84      103.65     26.78 o 
   4   4  23       83.44       50.48     25.81 o 
  -3   5  23      345.75      345.36     32.17 o 
  -2   5  23      198.14      176.06     26.66 o 
  -1   5  23       56.46       48.10     16.41 o 
   0   5  23      166.55      124.21     77.75 o 
   1   5  23      534.40      571.40     31.43 o 
   2   5  23       88.61       73.71     14.75 o 
   3   5  23       61.02       97.49     28.01 o 
   4   5  23        0.00      -10.87     20.43 o 
  -3   6  23        0.01        5.22     14.51 o 
  -2   6  23      609.53      620.39     45.25 o 
  -1   6  23      276.62      227.74     27.59 o 
   0   6  23       87.53       65.05     18.27 o 
   1   6  23      178.82      222.76     27.24 o 
   2   6  23       28.16       12.54     11.84 o 
   3   6  23      126.76      188.83     37.63 o 
   4   6  23       78.82       58.50     26.03 o 
  -2   7  23       86.83       77.27     21.70 o 
  -1   7  23      129.41      122.59     22.56 o 
   0   7  23      254.57      219.62     26.46 o 
   1   7  23      275.91      271.41     30.75 o 
   2   7  23      110.62      150.23     24.36 o 
   3   7  23      168.77      235.57     30.88 o 
   4   7  23        3.78       20.44     33.48 o 
  -2   8  23      140.28      157.80     34.90 o 
  -1   8  23       20.60       35.26     17.63 o 
   0   8  23        4.09       10.83     13.37 o 
   1   8  23      160.81      182.05     28.62 o 
   2   8  23        1.22        8.03     14.72 o 
   3   8  23       16.39       16.54     17.28 o 
   4   8  23      106.29      196.07     40.21 o 
  -1   9  23      185.98      244.35     38.31 o 
   0   9  23        9.31       18.63     20.00 o 
   1   9  23       44.77       59.52     26.94 o 
   2   9  23      149.99      107.17     28.63 o 
   3   9  23       99.57       92.18     23.49 o 
   0  10  23       24.80       33.34     22.57 o 
   1  10  23      299.11      312.39     50.56 o 
   2  10  23       52.40       56.08     20.84 o 
   3  10  23        2.34        6.89     19.35 o 
  -1  -6  24       14.55       19.52     18.19 o 
  -2  -5  24      732.33      754.88     49.80 o 
  -1  -5  24       42.39       41.57     15.92 o 
   0  -5  24       32.19       29.01     15.14 o 
   1  -5  24        1.41        0.74     14.51 o 
  -3  -4  24       39.29       54.43     26.84 o 
  -2  -4  24        0.59        0.39     15.10 o 
  -1  -4  24       13.91        4.37     14.30 o 
   0  -4  24      951.14      964.25     38.61 o 
   1  -4  24       55.67       50.38     18.89 o 
   2  -4  24        0.03        9.27     14.89 o 
  -3  -3  24       10.23       -1.48     18.37 o 
  -2  -3  24      860.79      770.80     45.82 o 
  -1  -3  24       98.91       97.26     22.41 o 
   0  -3  24      961.05      905.39     44.79 o 
   1  -3  24       38.58       53.84     13.38 o 
   2  -3  24       52.05       45.99     16.26 o 
  -3  -2  24      190.98      251.09     43.36 o 
  -2  -2  24      138.27      129.27     17.84 o 
  -1  -2  24      254.61      244.22     18.67 o 
   0  -2  24      333.47      321.41     20.98 o 
   1  -2  24      613.59      625.55     28.84 o 
   2  -2  24       54.38       63.77     14.51 o 
   3  -2  24       37.46       10.49     24.09 o 
  -4  -1  24      104.28       65.28     42.74 o 
  -3  -1  24       52.98       60.92     17.76 o 
  -2  -1  24      310.04      318.53     24.42 o 
  -1  -1  24      134.49       93.53     26.12 o 
   0  -1  24      720.46      674.10     38.44 o 
   1  -1  24      102.03       89.93     28.55 o 
   2  -1  24        8.25       14.98     19.99 o 
   3  -1  24      249.31      246.42     38.90 o 
  -4   0  24      122.97      129.78     35.80 o 
  -3   0  24       42.37       24.28     20.87 o 
  -2   0  24      163.98      154.75     18.50 o 
  -1   0  24       87.58       55.01     18.95 o 
   0   0  24       13.11       16.25     17.30 o 
   1   0  24      465.57      458.19     41.84 o 
   2   0  24       36.72        7.53     16.47 o 
   3   0  24     1145.22     1260.13     69.22 o 
  -4   1  24      176.19      216.05     36.36 o 
  -3   1  24      493.43      563.47     48.90 o 
  -2   1  24        2.50        9.33      9.73 o 
  -1   1  24      150.51      113.77     19.99 o 
   0   1  24       36.58       11.80     16.82 o 
   1   1  24      461.09      491.08     42.88 o 
   2   1  24      227.94      292.84     37.94 o 
   3   1  24       12.37        5.16     18.08 o 
   4   1  24        7.10       23.21     26.49 o 
  -3   2  24      281.93      295.56     37.44 o 
  -2   2  24      263.29      276.35     20.93 o 
  -1   2  24      383.91      372.02     34.86 o 
   0   2  24       45.32       23.15     10.28 o 
   1   2  24      169.64      154.69     27.27 o 
   2   2  24      235.85      243.44     59.87 o 
   3   2  24     1058.79     1140.56     67.32 o 
   4   2  24      229.50      232.11     39.43 o 
  -3   3  24        0.91        3.40     13.19 o 
  -2   3  24      212.66      219.95     24.07 o 
  -1   3  24      627.46      639.55     33.83 o 
   0   3  24      432.93      407.97     30.63 o 
   1   3  24        0.83       -0.29      9.39 o 
   2   3  24       52.82       25.81     17.87 o 
   3   3  24        0.63      -15.44     15.44 o 
   4   3  24      319.03      326.28     44.61 o 
  -3   4  24       43.48       41.74     16.64 o 
  -2   4  24     1274.49     1331.21     58.88 o 
  -1   4  24      424.65      438.78     41.09 o 
   0   4  24       23.57        3.54     10.37 o 
   1   4  24       14.93        9.35     10.97 o 
   2   4  24       65.98       64.47     22.72 o 
   3   4  24      361.86      332.59     42.14 o 
   4   4  24       22.70       16.15     22.25 o 
  -3   5  24        4.62       -2.72     14.46 o 
  -2   5  24        1.16       -1.50     14.90 o 
  -1   5  24       23.46       25.35     15.32 o 
   0   5  24     1591.64     1721.89     63.27 o 
   1   5  24        0.45        0.26     10.10 o 
   2   5  24        9.93       14.78     11.57 o 
   3   5  24       55.16       12.20     27.33 o 
   4   5  24       40.86        5.76     38.32 o 
  -3   6  24      150.01      126.35     23.66 o 
  -2   6  24       81.47       76.52     25.48 o 
  -1   6  24        0.17        2.58     13.80 o 
   0   6  24      498.21      476.04     39.60 o 
   1   6  24        1.24       -0.20     11.39 o 
   2   6  24      940.75     1060.17     43.12 o 
   3   6  24       10.59       -4.86     19.44 o 
   4   6  24       38.49       12.24     23.52 o 
  -2   7  24       25.32       24.45     18.01 o 
  -1   7  24       27.66       14.87     15.97 o 
   0   7  24      209.63      255.05     33.42 o 
   1   7  24      179.11      182.13     26.24 o 
   2   7  24      577.89      589.64     42.33 o 
   3   7  24        4.98      -12.75     15.36 o 
   4   7  24      451.00      569.24     82.19 o 
  -2   8  24       23.17        9.56     26.51 o 
  -1   8  24        0.02       -4.15     18.40 o 
   0   8  24      146.33      184.91     31.72 o 
   1   8  24      158.63      156.21     26.96 o 
   2   8  24      129.65      169.87     28.20 o 
   3   8  24       66.49       69.49     28.69 o 
  -1   9  24      370.38      319.30     68.64 o 
   0   9  24      135.82      117.78     29.55 o 
   1   9  24       40.79       76.10     23.19 o 
   2   9  24       41.90       36.35     18.10 o 
   3   9  24      254.62      350.08     40.00 o 
   0  10  24       39.25       54.83     26.36 o 
   1  10  24       26.81        8.23     25.67 o 
   2  10  24        0.03       -5.76     16.78 o 
  -1  -5  25       31.40       32.17     16.48 o 
   0  -5  25       40.57       40.40     16.30 o 
  -2  -4  25       24.07       36.27     24.98 o 
  -1  -4  25      123.42      129.76     40.08 o 
   0  -4  25       32.13       24.87     11.92 o 
   1  -4  25      831.66      712.01     65.10 o 
  -3  -3  25      292.14      296.32     49.82 o 
  -2  -3  25      494.15      532.92     40.43 o 
  -1  -3  25       74.43       61.44     24.97 o 
   0  -3  25      159.88      149.35     22.68 o 
   1  -3  25      223.59      221.86     27.53 o 
   2  -3  25       36.33       27.20     22.97 o 
  -3  -2  25      226.95      218.84     41.14 o 
  -2  -2  25      280.46      249.39     23.09 o 
  -1  -2  25      153.62       85.18     43.54 o 
   0  -2  25      476.78      541.57     37.15 o 
   1  -2  25      179.11      161.50     24.45 o 
   2  -2  25       37.57       58.85     23.33 o 
  -3  -1  25        9.49        3.24     19.67 o 
  -2  -1  25      112.65      109.69     17.42 o 
  -1  -1  25      147.38      141.70     20.75 o 
   0  -1  25      101.39       91.66     22.69 o 
   1  -1  25      125.11      135.17     34.50 o 
   2  -1  25      125.92      119.50     38.89 o 
   3  -1  25      281.04      267.25     41.34 o 
  -3   0  25       46.67       36.94     17.95 o 
  -2   0  25        0.53       -0.66     11.48 o 
  -1   0  25      136.83      105.11     34.43 o 
   0   0  25        6.23        2.14     11.10 o 
   1   0  25       69.52       87.38     23.70 o 
   2   0  25       61.47       57.92     34.97 o 
   3   0  25       78.48       96.91     29.66 o 
  -3   1  25       53.67       85.62     24.84 o 
  -2   1  25       37.15       24.09     12.06 o 
  -1   1  25      140.26      129.17     21.90 o 
   0   1  25      129.08       58.34     29.38 o 
   1   1  25       95.01       40.38     21.45 o 
   2   1  25        8.16        7.69     17.27 o 
   3   1  25        4.51      -18.15     18.46 o 
  -3   2  25        7.60        9.48     18.05 o 
  -2   2  25      365.17      418.63     34.26 o 
  -1   2  25       63.98       48.87     13.20 o 
   0   2  25        8.46       10.27      9.83 o 
   1   2  25       26.95       12.37     16.01 o 
   2   2  25       11.03        8.54     20.40 o 
   3   2  25       15.78       17.77     19.60 o 
  -3   3  25      274.78      285.83     30.92 o 
  -2   3  25      167.96      203.58     24.42 o 
  -1   3  25       86.33       66.71     14.43 o 
   0   3  25       12.40        0.30     10.27 o 
   1   3  25       43.16       22.72     36.96 o 
   2   3  25        3.27        9.43     17.90 o 
   3   3  25      141.17      174.76     33.31 o 
   4   3  25      222.13      273.02     42.83 o 
  -3   4  25      355.78      369.75     34.28 o 
  -2   4  25       80.02      113.19     26.80 o 
  -1   4  25     1233.01     1313.47     60.98 o 
   0   4  25        3.60       -9.75      9.75 o 
   1   4  25      116.63       91.96     16.70 o 
   2   4  25        0.25        1.36     18.23 o 
   3   4  25       52.70       30.79     22.73 o 
   4   4  25        0.37      -10.11     21.67 o 
  -3   5  25        0.00        1.18     15.65 o 
  -2   5  25      137.33      144.67     26.48 o 
  -1   5  25     1554.58     1595.10     62.80 o 
   0   5  25       13.99       12.25     12.24 o 
   1   5  25      341.13      425.38     44.15 o 
   2   5  25        4.14       -4.97     23.55 o 
   3   5  25       35.43       33.98     23.97 o 
   4   5  25      227.02      278.27     53.04 o 
  -2   6  25        8.71       14.21     17.19 o 
  -1   6  25       54.56       65.28     19.52 o 
   0   6  25        0.39        4.82     23.47 o 
   1   6  25      131.00      132.98     23.61 o 
   2   6  25        2.27        9.35     12.46 o 
   3   6  25       69.99       40.63     24.69 o 
  -2   7  25      104.69      138.07     27.67 o 
  -1   7  25      247.59      242.54     31.22 o 
   0   7  25      158.67      184.20     28.64 o 
   1   7  25       56.31       20.43     37.71 o 
   2   7  25        5.13       13.10     15.10 o 
   3   7  25      200.88      253.36     55.94 o 
  -1   8  25       53.34       50.04     24.29 o 
   0   8  25       35.83       21.96     20.97 o 
   1   8  25      396.62      431.25     90.75 o 
   2   8  25      418.04      407.65     39.09 o 
   3   8  25        0.37       -0.83     18.16 o 
   0   9  25        4.38       14.39     21.44 o 
   1   9  25       19.74        9.10     17.29 o 
   2   9  25      567.63      675.87     73.20 o 
  -1  -4  26       59.19       75.55     29.40 o 
   0  -4  26      420.74      424.75     36.15 o 
  -2  -3  26        6.60       14.26     40.95 o 
  -1  -3  26      114.32       78.53     25.20 o 
   0  -3  26      553.56      596.67     40.27 o 
   1  -3  26       40.29       39.28     18.78 o 
  -2  -2  26       51.06       67.65     28.11 o 
  -1  -2  26      216.82      165.24     56.97 o 
   0  -2  26       52.98       49.98     17.62 o 
   1  -2  26      304.34      277.50     31.27 o 
   2  -2  26        8.49       23.34     18.31 o 
  -3  -1  26       45.17       30.78     26.06 o 
  -2  -1  26      142.25      128.60     23.66 o 
  -1  -1  26        1.72       -0.51     11.50 o 
   0  -1  26       35.66       33.40     14.78 o 
   1  -1  26      261.72      302.77     31.71 o 
   2  -1  26       26.06       55.51     18.60 o 
  -3   0  26        8.93       20.62     17.75 o 
  -2   0  26      601.50      523.78     42.46 o 
  -1   0  26      515.00      456.01     33.42 o 
   0   0  26       19.47       13.62     12.18 o 
   1   0  26        0.01       -0.02     16.97 o 
   2   0  26        8.63       -2.16     20.41 o 
   3   0  26       96.82       92.83     31.56 o 
  -3   1  26       75.59       77.58     27.69 o 
  -2   1  26        7.42       20.50     12.53 o 
  -1   1  26       38.65       13.55     12.39 o 
   0   1  26     1195.79     1160.21     58.07 o 
   1   1  26      396.93      385.13     58.58 o 
   2   1  26       95.50       66.76     25.17 o 
   3   1  26        0.06        5.16     22.25 o 
  -3   2  26      271.67      255.10     29.28 o 
  -2   2  26        0.50       -6.75     11.07 o 
  -1   2  26      766.15      714.96     46.34 o 
   0   2  26      779.38      798.33     52.03 o 
   1   2  26       85.28       71.85     24.43 o 
   2   2  26      222.20      258.71     38.26 o 
   3   2  26       37.83       26.76     23.44 o 
  -3   3  26      389.95      405.75     35.60 o 
  -2   3  26       12.55        2.48     13.08 o 
  -1   3  26       32.98       37.29     12.90 o 
   0   3  26       88.48       84.98     29.44 o 
   1   3  26      766.83      716.30     55.51 o 
   2   3  26      237.05      248.74     37.52 o 
   3   3  26        5.59       16.78     21.88 o 
  -2   4  26        0.77       -0.94     14.21 o 
  -1   4  26      188.41      145.56     30.81 o 
   0   4  26      323.47      286.62     25.13 o 
   1   4  26      229.73      199.29     32.75 o 
   2   4  26        0.03        4.96     17.13 o 
   3   4  26      318.07      428.34     52.41 o 
  -2   5  26      312.91      318.13     36.87 o 
  -1   5  26        4.15       12.89     15.74 o 
   0   5  26       11.66        0.33     13.80 o 
   1   5  26        5.28      -10.66     10.66 o 
   2   5  26        7.50        5.55     19.45 o 
   3   5  26      343.54      426.89     49.57 o 
  -2   6  26        7.44       12.31     18.34 o 
  -1   6  26       13.75       30.21     17.52 o 
   0   6  26      190.22      220.47     26.59 o 
   1   6  26       10.88       -8.48     17.02 o 
   2   6  26       98.07      105.38     37.80 o 
   3   6  26        1.47        7.71     21.02 o 
  -1   7  26      146.99      197.60     30.24 o 
   0   7  26        1.39      -12.01     15.65 o 
   1   7  26       79.16       27.17     22.67 o 
   2   7  26        1.16        1.30     16.43 o 
   3   7  26       13.25      -16.45     25.22 o 
  -1   8  26      280.05      278.86     44.04 o 
   0   8  26      215.15      234.81     36.98 o 
   1   8  26        5.57       13.39     17.62 o 
   2   8  26        5.08       22.41     17.83 o 
   1   9  26       54.26       55.28     23.14 o 
   2   9  26      245.94      342.33     64.62 o 
  -1  -3  27       87.99       44.22     36.28 o 
   0  -3  27        2.42      -13.41     13.41 o 
  -2  -2  27        9.11       23.66     25.52 o 
  -1  -2  27       79.29       66.64     20.10 o 
   0  -2  27       28.52        9.92     14.31 o 
   1  -2  27      386.84      341.13     39.68 o 
  -2  -1  27        0.16       12.93     15.08 o 
  -1  -1  27      180.70      121.98     32.26 o 
   0  -1  27      169.33       82.48     31.29 o 
   1  -1  27       16.11       14.84     16.69 o 
   2  -1  27      103.00       95.84     23.65 o 
  -2   0  27        0.01       15.09     14.80 o 
  -1   0  27       15.90       -8.40     11.74 o 
   0   0  27      137.37       67.34     27.75 o 
   1   0  27       35.45       43.22     20.42 o 
   2   0  27        1.02      -14.55     19.75 o 
  -2   1  27       55.96       45.52     14.76 o 
  -1   1  27      471.69      427.99     50.60 o 
   0   1  27      240.82      213.12     32.53 o 
   1   1  27        8.79        5.39     17.66 o 
   2   1  27       18.86       15.64     28.28 o 
  -2   2  27      118.84      141.33     20.76 o 
  -1   2  27      173.35      168.08     24.30 o 
   0   2  27      207.11      280.28     35.22 o 
   1   2  27      496.13      460.89     46.47 o 
   2   2  27        6.70       49.52     23.62 o 
   3   2  27       39.55       51.61     36.73 o 
  -2   3  27       23.18       12.14     15.38 o 
  -1   3  27      282.80      278.27     23.92 o 
   0   3  27      823.96      807.95    107.06 o 
   1   3  27       81.02       95.96     26.20 o 
   2   3  27       40.04       16.45     29.97 o 
   3   3  27      109.58       99.54     28.62 o 
  -2   4  27       39.47       18.78     15.43 o 
  -1   4  27       80.03       89.21     20.29 o 
   0   4  27      226.42      223.71     33.81 o 
   1   4  27      218.40      322.44     41.00 o 
   2   4  27      551.48      541.06     53.29 o 
   3   4  27       31.22       45.12     25.54 o 
  -2   5  27      565.84      515.02     45.45 o 
  -1   5  27       19.68        2.19     17.57 o 
   0   5  27       22.70        1.11     20.17 o 
   1   5  27       81.17       66.98     34.13 o 
   2   5  27      108.26      153.75     33.23 o 
   3   5  27       95.30       89.07     36.03 o 
  -1   6  27       41.45       24.23     17.79 o 
   0   6  27      143.05      138.70     23.20 o 
   1   6  27       37.47       28.79     24.73 o 
   2   6  27      260.86      232.85     38.63 o 
   3   6  27        0.92      -21.48     21.48 o 
  -1   7  27       51.45       35.54     21.02 o 
   0   7  27        3.07        6.74     15.09 o 
   1   7  27      118.65       46.59     30.72 o 
   2   7  27        0.45       -9.70     20.87 o 
   0   8  27      238.34      233.36     42.86 o 
   1   8  27       40.34       63.51     23.40 o 
   2   8  27      172.60      116.56     25.39 o 
  -1  -2  28       83.86       45.89     17.18 o 
   0  -2  28       14.24        7.12     15.14 o 
  -1  -1  28       33.22       30.05     15.84 o 
   0  -1  28        0.25      -11.45     12.67 o 
   1  -1  28      186.93      173.00     26.35 o 
  -2   0  28      516.83      486.43     41.63 o 
  -1   0  28       20.64       33.42     15.43 o 
   0   0  28       22.72        1.69     13.91 o 
   1   0  28      100.43      102.04     22.41 o 
   2   0  28        7.07       23.81     23.59 o 
  -2   1  28      348.87      345.04     37.11 o 
  -1   1  28       97.70       66.62     17.71 o 
   0   1  28        1.47        2.47     15.94 o 
   1   1  28      408.59      449.63     47.34 o 
   2   1  28      202.41      286.31     42.53 o 
  -2   2  28        0.03       -1.34     12.63 o 
  -1   2  28       28.06        9.30     13.87 o 
   0   2  28        0.09      -13.49     13.49 o 
   1   2  28      253.15      322.38     45.46 o 
   2   2  28      277.89      295.43     42.29 o 
  -2   3  28        2.09       -4.38     13.29 o 
  -1   3  28      250.75      278.20     24.55 o 
   0   3  28        2.95       18.61     17.02 o 
   1   3  28      130.76      178.50     32.33 o 
   2   3  28       22.07       14.47     21.67 o 
  -1   4  28        0.02       -7.67     13.80 o 
   0   4  28       30.76       27.07     32.37 o 
   1   4  28      163.99      165.42     32.69 o 
   2   4  28       19.62       10.74     22.14 o 
  -1   5  28       42.70       40.65     17.81 o 
   0   5  28      223.32      221.87     40.05 o 
   1   5  28       21.78       11.74     18.89 o 
   2   5  28        8.20        3.91     23.16 o 
  -1   6  28      187.23      221.44     35.11 o 
   0   6  28      422.63      421.09     46.32 o 
   1   6  28      130.69       23.90     65.61 o 
   2   6  28       72.54       85.02     28.25 o 
   0   7  28       68.82       32.45     17.42 o 
   1   7  28        3.37      -15.55     15.55 o 
  -1   0  29      318.11      264.00     44.75 o 
   0   0  29       48.24       28.24     19.83 o 
   1   0  29        8.39      -14.04     15.98 o 
  -1   1  29       41.70       27.65     15.87 o 
   0   1  29      127.65       75.88     31.14 o 
   1   1  29       14.72       24.71     22.34 o 
  -1   2  29       56.51       22.72     15.34 o 
   0   2  29      179.66      148.72     29.46 o 
   1   2  29       27.03       19.20     22.44 o 
  -1   3  29      263.41      283.26     33.02 o 
   0   3  29        5.93      -13.60     16.37 o 
   1   3  29       15.40       -7.17     17.01 o 
   2   3  29        0.80        4.32     30.73 o 
  -1   4  29      670.47      713.92     43.38 o 
   0   4  29       87.47       56.32     21.10 o 
   1   4  29      103.71       58.61     42.53 o 
   2   4  29        7.80        5.55     28.63 o 
   0   5  29      147.84      117.20     35.29 o 
   1   5  29      137.20       77.40     54.48 o 
   0   6  29      103.77      180.59     49.73 o 
   1   6  29       37.55      -14.60     28.71 o 
   0   3  30       19.69        8.31     28.84 o 
                                                 
